# Supplementary material for: Five new species of Entomobryinae (Collembola, Entomobryidae) from China
Source: Zookeys. 2026 Mar 26;1275:81–115. doi: 10.3897/zookeys.1275.158254 (PMC13047377; doi:10.3897/zookeys.1275.158254)
Supplement: XML Treatment for Lepidodens maculata [file zookeys.1275.158254-treatment2.xml]

<!DOCTYPE tp:taxon-treatment
  PUBLIC "-//TaxonX//DTD Taxonomic Treatment Publishing DTD v0 20100105//EN" "tax-treatment-NSO.dtd">
<tp:taxon-treatment xmlns:tp="http://www.plazi.org/taxpub"><tp:treatment-meta><kwd-group><label>Taxon classification</label><kwd>
                <named-content content-type="kingdom">Animalia</named-content>
              </kwd><kwd>
                <named-content content-type="order">Entomobryomorpha</named-content>
              </kwd><kwd>
                <named-content content-type="family">Entomobryidae</named-content>
              </kwd></kwd-group><mixed-citation publication-type="journal"><person-group><name><surname>Qian</surname><given-names>Xiao-Wei</given-names></name><name><surname>Ma</surname><given-names>Yi-Tong</given-names></name></person-group><article-title>Five new species of <tp:taxon-name><tp:taxon-name-part taxon-name-part-type="subfamily" reg="Entomobryinae">Entomobryinae</tp:taxon-name-part></tp:taxon-name> (<tp:taxon-name><tp:taxon-name-part taxon-name-part-type="subclass" reg="Collembola">Collembola</tp:taxon-name-part></tp:taxon-name>, <tp:taxon-name><tp:taxon-name-part taxon-name-part-type="family" reg="Entomobryidae">Entomobryidae</tp:taxon-name-part></tp:taxon-name>) from China</article-title><source>Zookeys</source><day>26</day><month>03</month><year>2026</year><volume>1275</volume><fpage>81</fpage><lpage>115</lpage><pub-id pub-id-type="doi">10.3897/zookeys.1275.158254</pub-id></mixed-citation></tp:treatment-meta><tp:nomenclature><tp:taxon-name><object-id xmlns:xlink="http://www.w3.org/1999/xlink" content-type="arpha" xlink:type="simple">FDF4E2EC-86F4-5905-94AE-97EB1982685F</object-id>
                    		<tp:taxon-name-part taxon-name-part-type="genus" reg="Lepidodens">Lepidodens</tp:taxon-name-part> <tp:taxon-name-part taxon-name-part-type="species" reg="maculata">maculata</tp:taxon-name-part>
                    	
                    		<object-id xmlns:xlink="http://www.w3.org/1999/xlink" content-type="zoobank" xlink:type="simple">https://zoobank.org/2C08DF22-ED89-466B-974A-72557C4DDB76</object-id>
                    	</tp:taxon-name><tp:taxon-status xmlns:xlink="http://www.w3.org/1999/xlink" xlink:type="simple">sp. nov.</tp:taxon-status><xref ref-type="fig" rid="F1">Figs 1</xref><xref ref-type="fig" rid="F2">, 2, 3</xref><xref ref-type="fig" rid="F2">, 4</xref><xref ref-type="fig" rid="F2">, 5</xref><xref ref-type="fig" rid="F2">, 6</xref><xref ref-type="fig" rid="F2">, 7</xref><xref ref-type="fig" rid="F2">, 8</xref><xref ref-type="fig" rid="F2">, 9</xref><xref ref-type="fig" rid="F2">, 10</xref><xref ref-type="fig" rid="F2">, 11</xref><xref ref-type="fig" rid="F3">, 12</xref><xref ref-type="fig" rid="F3">, 13</xref><xref ref-type="fig" rid="F3">, 14</xref><xref ref-type="fig" rid="F3">, 15</xref><xref ref-type="fig" rid="F3">, 16</xref><xref ref-type="fig" rid="F3">, 17</xref><xref ref-type="fig" rid="F3">, 18</xref><xref ref-type="fig" rid="F3">, 19</xref><xref ref-type="fig" rid="F4">, 20</xref><xref ref-type="fig" rid="F4">, 21</xref><xref ref-type="fig" rid="F4">, 22</xref><xref ref-type="fig" rid="F4">, 23</xref><xref ref-type="fig" rid="F4">, 24</xref><xref ref-type="fig" rid="F4">, 25</xref><xref ref-type="fig" rid="F5">, 26</xref><xref ref-type="fig" rid="F5">, 27</xref><xref ref-type="fig" rid="F5">, 28</xref><xref ref-type="fig" rid="F5">, 29</xref><xref ref-type="fig" rid="F5">, 30</xref><xref ref-type="fig" rid="F5">, 31</xref><xref ref-type="fig" rid="F6">, 32</xref><xref ref-type="fig" rid="F6">, 33</xref><xref ref-type="fig" rid="F6">, 34</xref><xref ref-type="table" rid="T1">, Tables 1</xref><xref ref-type="table" rid="T2">, 2</xref></tp:nomenclature><tp:treatment-sec sec-type="Type material"><title>Type material.</title><p><bold><italic>Holotype</italic></bold> • ♀ on slide, China, Guangxi Autonomous Region, Guilin City, Longsheng Autonomous County, Huaping Natural Reserve, Tianping Mountain, 31-V-2023, <named-content xmlns:xlink="http://www.w3.org/1999/xlink" content-type="dwc:verbatimCoordinates" xlink:type="simple">25°37'52"N, 109°54'47"E</named-content>, 935.4 m asl, sample number 1281. <bold><italic>Paratypes</italic></bold> • ♀ on slide, same data as holotype; • 2 ♀♀ on slides, China, Chongqing Municipality, Wuxi County, Yintiaoling National Nature Reserve, Hongqi Protection Station, Hundred-step Stair, 21-VII-2024, <named-content xmlns:xlink="http://www.w3.org/1999/xlink" content-type="dwc:verbatimCoordinates" xlink:type="simple">31°29'01"N, 109°49'21"E</named-content>, 1359.9 m asl, sample number 1307; • 2 ♀♀ on slides, China, Chongqing Municipality, Wuxi County, Yintiaoling National Nature Reserve, Linzikou Protection Station, 24-VII-2024, <named-content xmlns:xlink="http://www.w3.org/1999/xlink" content-type="dwc:verbatimCoordinates" xlink:type="simple">31°28'27"N, 109°52'40"E</named-content>, 1232.5 m asl, sample number 1314. All collected by Y-T Ma.</p></tp:treatment-sec><tp:treatment-sec sec-type="Description"><title>Description.</title><p><bold><italic>Size</italic></bold>: Body length up to 2.80 mm.</p><p><bold><italic>Colour pattern</italic></bold>: Ground colour pale yellow. Eye patches dark blue; basal and distal parts of each segment of <abbrev xmlns:xlink="http://www.w3.org/1999/xlink" xlink:title="Antennal segment(s)" xlink:type="simple">Ant</abbrev>. I–III blue pigmented; dorsal head with a longitudinal blue stripe along midline and behind eyepatch, respectively; an irregular longitudinal blue stripe also presents on lateral sides from <abbrev xmlns:xlink="http://www.w3.org/1999/xlink" xlink:title="Thoracic segment(s)" xlink:type="simple">Th</abbrev>. II to <abbrev xmlns:xlink="http://www.w3.org/1999/xlink" xlink:title="Abdominal segment(s)" xlink:type="simple">Abd</abbrev>. III. <abbrev xmlns:xlink="http://www.w3.org/1999/xlink" xlink:title="Thoracic segment(s)" xlink:type="simple">Th</abbrev>. III, <abbrev xmlns:xlink="http://www.w3.org/1999/xlink" xlink:title="Abdominal segment(s)" xlink:type="simple">Abd</abbrev>. IV, and sometimes <abbrev xmlns:xlink="http://www.w3.org/1999/xlink" xlink:title="Thoracic segment(s)" xlink:type="simple">Th</abbrev>. II with a pair of small blue sublateral spots (Figs <xref ref-type="fig" rid="F1">1</xref>, 2).</p><fig id="F1" position="float" orientation="portrait"><object-id xmlns:xlink="http://www.w3.org/1999/xlink" content-type="doi" xlink:type="simple">10.3897/zookeys.1275.158254.figures1-2</object-id><object-id xmlns:xlink="http://www.w3.org/1999/xlink" content-type="arpha" xlink:type="simple">4648149E-00B6-584F-B375-FC966D73CAFC</object-id><label>Figures 1, 2.</label><caption><p>Habitus of <italic><tp:taxon-name><tp:taxon-name-part taxon-name-part-type="genus" reg="Lepidodens">Lepidodens</tp:taxon-name-part> <tp:taxon-name-part taxon-name-part-type="species" reg="maculata">maculata</tp:taxon-name-part></tp:taxon-name></italic> sp. nov. (<bold>1</bold>. Lateral view; <bold>2</bold>. Dorsal view). Scale bars: 1 mm.</p></caption><graphic xmlns:xlink="http://www.w3.org/1999/xlink" xlink:href="zookeys-1275-081_article-158254__-g001.jpg" id="oo_1569973.jpg" position="float" orientation="portrait" xlink:type="simple"><uri content-type="original_file" xlink:type="simple">https://binary.pensoft.net/fig/1569973</uri></graphic></fig><p><bold><italic>Scales</italic></bold>: Scales pointed with basal ribs longer than distal one (Figs <xref ref-type="fig" rid="F2">3</xref>, <xref ref-type="fig" rid="F2">4</xref>), present on terga (Fig. <xref ref-type="fig" rid="F2">5</xref>), <abbrev xmlns:xlink="http://www.w3.org/1999/xlink" xlink:title="Antennal segment(s)" xlink:type="simple">Ant</abbrev>. I–II (Fig. <xref ref-type="fig" rid="F2">6</xref>), head (Fig. <xref ref-type="fig" rid="F2">7</xref>), legs (Fig. <xref ref-type="fig" rid="F2">8</xref>), ventral tube (Fig. <xref ref-type="fig" rid="F2">9</xref>), ventral side of manubrium and dentes (Figs <xref ref-type="fig" rid="F2">10</xref>, <xref ref-type="fig" rid="F2">11</xref>).</p><fig id="F2" position="float" orientation="portrait"><object-id xmlns:xlink="http://www.w3.org/1999/xlink" content-type="doi" xlink:type="simple">10.3897/zookeys.1275.158254.figures3-11</object-id><object-id xmlns:xlink="http://www.w3.org/1999/xlink" content-type="arpha" xlink:type="simple">5A6520EC-DA63-55F8-8F6B-E8EC9BBCAB99</object-id><label>Figures 3–11.</label><caption><p>Scales of <italic><tp:taxon-name><tp:taxon-name-part taxon-name-part-type="genus" reg="Lepidodens">Lepidodens</tp:taxon-name-part> <tp:taxon-name-part taxon-name-part-type="species" reg="maculata">maculata</tp:taxon-name-part></tp:taxon-name></italic> sp. nov. <bold>3</bold>. Photomicrograph of scale (dorsal view); <bold>4</bold>. Scale (dorsal view); <bold>5</bold>. Photomicrograph of scales on terga (dorsal view); <bold>6</bold>. Photomicrograph of scales on <abbrev xmlns:xlink="http://www.w3.org/1999/xlink" xlink:title="Antennal segment(s)" xlink:type="simple">Ant</abbrev>. I–II (dorsal view); <bold>7</bold>. Photomicrograph of scales on head (dorsal view); <bold>8</bold>. Photomicrograph of scales on leg; <bold>9</bold>. photomicrograph of scales on ventral tube (anterior view); <bold>10</bold>. photomicrograph of scales on ventral dens; <bold>11</bold>. scale on ventral dens. Scale bars: 20 μm.</p></caption><graphic xmlns:xlink="http://www.w3.org/1999/xlink" xlink:href="zookeys-1275-081_article-158254__-g002.jpg" id="oo_1569974.jpg" position="float" orientation="portrait" xlink:type="simple"><uri content-type="original_file" xlink:type="simple">https://binary.pensoft.net/fig/1569974</uri></graphic></fig><p><bold><italic>Head</italic></bold>: Antenna not annulated and 0.48–0.65 times length of body. Ratio of <abbrev xmlns:xlink="http://www.w3.org/1999/xlink" xlink:title="Antennal segment(s)" xlink:type="simple">Ant</abbrev>. I–IV as 1.00/1.20–1.78/1.10–1.57/1.76–2.73. Distal part of <abbrev xmlns:xlink="http://www.w3.org/1999/xlink" xlink:title="Antennal segment(s)" xlink:type="simple">Ant</abbrev>. IV with many sensory chaetae and normal ciliate chaetae, apical bulb bilobed (Fig. <xref ref-type="fig" rid="F3">12</xref>). Sensory organ of <abbrev xmlns:xlink="http://www.w3.org/1999/xlink" xlink:title="Antennal segment(s)" xlink:type="simple">Ant</abbrev>. III with two rod-like chaetae (Fig. <xref ref-type="fig" rid="F3">13</xref>). <abbrev xmlns:xlink="http://www.w3.org/1999/xlink" xlink:title="Antennal segment(s)" xlink:type="simple">Ant</abbrev>. II with 2–3 rod-like sensilla apically (Fig. <xref ref-type="fig" rid="F3">14</xref>). Eyes 8+8, G and H smaller than others, interocular chaetae as p, q, v, r, t. Dorsal chaetotaxy of head with 7–8 (rarely 9) antennal (<abbrev xmlns:xlink="http://www.w3.org/1999/xlink" xlink:title="antennal" xlink:type="simple">An</abbrev>), four median (M), six sutural (S) <abbrev xmlns:xlink="http://www.w3.org/1999/xlink" xlink:title="macrochaeta(e)" xlink:type="simple">mac</abbrev> and three <abbrev xmlns:xlink="http://www.w3.org/1999/xlink" xlink:title="macrochaeta(e)" xlink:type="simple">mac</abbrev> in <abbrev xmlns:xlink="http://www.w3.org/1999/xlink" xlink:title="Group" xlink:type="simple">Gr</abbrev>. II (Fig. <xref ref-type="fig" rid="F3">15</xref>). Prelabral and labral chaetae as 4/5, 5, 4, prelabral chaetae ciliate and other smooth, labral papillae conical (Fig. <xref ref-type="fig" rid="F3">16</xref>). Basal chaeta on maxillary outer lobe almost as thick as apical one; sublobal plate with three smooth chaetae-like processes (Fig. <xref ref-type="fig" rid="F3">17</xref>). Lateral process of labial papilla E differentiated, with tip reaching or slightly exceeding apex of papilla E (Fig. <xref ref-type="fig" rid="F3">18</xref>). Labial base with M<sub>1</sub>M<sub>2</sub>REL<sub>1</sub>L<sub>2</sub>, M<sub>2</sub> sometimes absent, all ciliate (Fig. <xref ref-type="fig" rid="F3">19</xref>).</p><fig id="F3" position="float" orientation="portrait"><object-id xmlns:xlink="http://www.w3.org/1999/xlink" content-type="doi" xlink:type="simple">10.3897/zookeys.1275.158254.figures12-19</object-id><object-id xmlns:xlink="http://www.w3.org/1999/xlink" content-type="arpha" xlink:type="simple">113E15C4-6A32-5ACC-B196-1D4BE8F4578B</object-id><label>Figures 12–19.</label><caption><p><italic><tp:taxon-name><tp:taxon-name-part taxon-name-part-type="genus" reg="Lepidodens">Lepidodens</tp:taxon-name-part> <tp:taxon-name-part taxon-name-part-type="species" reg="maculata">maculata</tp:taxon-name-part></tp:taxon-name></italic> sp. nov. <bold>12</bold>. apex of <abbrev xmlns:xlink="http://www.w3.org/1999/xlink" xlink:title="Antennal segment(s)" xlink:type="simple">Ant</abbrev>. IV (dorsal view); <bold>13</bold>. distal <abbrev xmlns:xlink="http://www.w3.org/1999/xlink" xlink:title="Antennal segment(s)" xlink:type="simple">Ant</abbrev>. III (ventral view); <bold>14</bold>. distal <abbrev xmlns:xlink="http://www.w3.org/1999/xlink" xlink:title="Antennal segment(s)" xlink:type="simple">Ant</abbrev>. II (ventral view); <bold>15</bold>. dorsal head (right side); <bold>16</bold>. prelabrum and labrum (dorsal view); <bold>17</bold>. maxillary palp and outer lobe (right side); <bold>18</bold>. labial papilla E; <bold>19</bold>. labial and post-labial chaetotaxy (right side). Abbreviations: l. p. = lateral process, right side. Scale bars: 20 μm.</p></caption><graphic xmlns:xlink="http://www.w3.org/1999/xlink" xlink:href="zookeys-1275-081_article-158254__-g003.jpg" id="oo_1569975.jpg" position="float" orientation="portrait" xlink:type="simple"><uri content-type="original_file" xlink:type="simple">https://binary.pensoft.net/fig/1569975</uri></graphic></fig><p><bold><italic>Thorax</italic></bold>: <abbrev xmlns:xlink="http://www.w3.org/1999/xlink" xlink:title="Thoracic segment(s)" xlink:type="simple">Th</abbrev>. II with three medio-medial (m<sub>1</sub>, m<sub>2</sub>, m<sub>2i</sub>), two medio-sublateral (m<sub>4</sub>, m<sub>4i</sub>), nine posterior <abbrev xmlns:xlink="http://www.w3.org/1999/xlink" xlink:title="macrochaeta(e)" xlink:type="simple">mac</abbrev>, one <abbrev xmlns:xlink="http://www.w3.org/1999/xlink" xlink:title="specialized microchaeta(e)" xlink:type="simple">ms</abbrev> and two <abbrev xmlns:xlink="http://www.w3.org/1999/xlink" xlink:title="specialised ordinary chaeta(e)" xlink:type="simple">sens</abbrev>. <abbrev xmlns:xlink="http://www.w3.org/1999/xlink" xlink:title="Thoracic segment(s)" xlink:type="simple">Th</abbrev>. III with four (a<sub>2</sub>, a<sub>3</sub>, p<sub>1</sub>, p<sub>2</sub>) central and 10 lateral <abbrev xmlns:xlink="http://www.w3.org/1999/xlink" xlink:title="macrochaeta(e)" xlink:type="simple">mac</abbrev>, two <abbrev xmlns:xlink="http://www.w3.org/1999/xlink" xlink:title="specialised ordinary chaeta(e)" xlink:type="simple">sens</abbrev> (Fig. <xref ref-type="fig" rid="F4">20</xref>). Coxal chaetal formula as 5–6/4, 9–11/10 (Figs <xref ref-type="fig" rid="F4">21–23</xref>). Trochanteral organ with about 73 smooth chaetae (Fig. <xref ref-type="fig" rid="F4">24</xref>). Tenent hair clavate, 0.96–1.07 length of inner edge of unguis; unguis with four inner teeth, basal pair located at 0.29–0.37 distance from base of inner edge of unguis, distal unpaired teeth at 0.67–0.74 and 0.86–0.90 distance from base; unguiculus lanceolate, outer edge slightly serrate (Fig. <xref ref-type="fig" rid="F4">25</xref>).</p><fig id="F4" position="float" orientation="portrait"><object-id xmlns:xlink="http://www.w3.org/1999/xlink" content-type="doi" xlink:type="simple">10.3897/zookeys.1275.158254.figures20-25</object-id><object-id xmlns:xlink="http://www.w3.org/1999/xlink" content-type="arpha" xlink:type="simple">27478028-A981-5221-B643-B922CF2216F5</object-id><label>Figures 20–25.</label><caption><p><italic><tp:taxon-name><tp:taxon-name-part taxon-name-part-type="genus" reg="Lepidodens">Lepidodens</tp:taxon-name-part> <tp:taxon-name-part taxon-name-part-type="species" reg="maculata">maculata</tp:taxon-name-part></tp:taxon-name></italic> sp. nov. <bold>20</bold>. chaetotaxy of <abbrev xmlns:xlink="http://www.w3.org/1999/xlink" xlink:title="Thoracic segment(s)" xlink:type="simple">Th</abbrev>. II–III (right side); <bold>21–23</bold>. coxal chaetotaxy of fore, middle and hind leg; <bold>24</bold>. trochanteral organ (ventral view); <bold>25</bold>. hind foot complex (lateral view). Scale bars: 20 μm.</p></caption><graphic xmlns:xlink="http://www.w3.org/1999/xlink" xlink:href="zookeys-1275-081_article-158254__-g004.jpg" id="oo_1569976.jpg" position="float" orientation="portrait" xlink:type="simple"><uri content-type="original_file" xlink:type="simple">https://binary.pensoft.net/fig/1569976</uri></graphic></fig><p><bold><italic>Abdomen</italic></bold>: Range of <abbrev xmlns:xlink="http://www.w3.org/1999/xlink" xlink:title="Abdominal segment(s)" xlink:type="simple">Abd</abbrev>. IV length as 5.90–9.00 times dorsal axial length of <abbrev xmlns:xlink="http://www.w3.org/1999/xlink" xlink:title="Abdominal segment(s)" xlink:type="simple">Abd</abbrev>. III. Tergal <abbrev xmlns:xlink="http://www.w3.org/1999/xlink" xlink:title="specialized microchaeta(e)" xlink:type="simple">ms</abbrev> formula on <abbrev xmlns:xlink="http://www.w3.org/1999/xlink" xlink:title="Abdominal segment(s)" xlink:type="simple">Abd</abbrev>. I–<abbrev xmlns:xlink="http://www.w3.org/1999/xlink" xlink:title="Abdominal segment(s)" xlink:type="simple">Abd</abbrev>. V as 1, 0, 1, 0, 0, <abbrev xmlns:xlink="http://www.w3.org/1999/xlink" xlink:title="specialised ordinary chaeta(e)" xlink:type="simple">sens</abbrev> as 1, 2, 2, 2, 3. <abbrev xmlns:xlink="http://www.w3.org/1999/xlink" xlink:title="Abdominal segment(s)" xlink:type="simple">Abd</abbrev>. I with three (m<sub>2–4</sub>) <abbrev xmlns:xlink="http://www.w3.org/1999/xlink" xlink:title="macrochaeta(e)" xlink:type="simple">mac</abbrev> and <abbrev xmlns:xlink="http://www.w3.org/1999/xlink" xlink:title="specialized microchaeta(e)" xlink:type="simple">ms</abbrev> anterior to m<sub>3</sub>. <abbrev xmlns:xlink="http://www.w3.org/1999/xlink" xlink:title="Abdominal segment(s)" xlink:type="simple">Abd</abbrev>. II with five (a<sub>2</sub>, m<sub>3</sub>, m<sub>3e</sub>, m<sub>3ep</sub>, m<sub>3ea</sub> rarely absent) central, one (m<sub>5</sub>) lateral <abbrev xmlns:xlink="http://www.w3.org/1999/xlink" xlink:title="macrochaeta(e)" xlink:type="simple">mac</abbrev>. <abbrev xmlns:xlink="http://www.w3.org/1999/xlink" xlink:title="Abdominal segment(s)" xlink:type="simple">Abd</abbrev>. III with three (a<sub>2</sub>, a<sub>3</sub>, m<sub>3</sub>) central, four (am<sub>6</sub>, pm<sub>6</sub>, m<sub>7a</sub>, p<sub>6</sub>) lateral <abbrev xmlns:xlink="http://www.w3.org/1999/xlink" xlink:title="macrochaeta(e)" xlink:type="simple">mac</abbrev> (Fig. <xref ref-type="fig" rid="F5">26</xref>). <abbrev xmlns:xlink="http://www.w3.org/1999/xlink" xlink:title="Abdominal segment(s)" xlink:type="simple">Abd</abbrev>. IV with two normal <abbrev xmlns:xlink="http://www.w3.org/1999/xlink" xlink:title="specialised ordinary chaeta(e)" xlink:type="simple">sens</abbrev>, 14–17 central and 22–24 (rarely 18) lateral <abbrev xmlns:xlink="http://www.w3.org/1999/xlink" xlink:title="macrochaeta(e)" xlink:type="simple">mac</abbrev> (Fig. <xref ref-type="fig" rid="F5">27</xref>). <abbrev xmlns:xlink="http://www.w3.org/1999/xlink" xlink:title="Abdominal segment(s)" xlink:type="simple">Abd</abbrev>. V with three <abbrev xmlns:xlink="http://www.w3.org/1999/xlink" xlink:title="specialised ordinary chaeta(e)" xlink:type="simple">sens</abbrev> (Fig. <xref ref-type="fig" rid="F5">28</xref>). Anterior face of ventral tube scaled with 3+3 large and many small ciliate chaetae, line connecting proximal and external-distal <abbrev xmlns:xlink="http://www.w3.org/1999/xlink" xlink:title="macrochaeta(e)" xlink:type="simple">mac</abbrev> oblique to median furrow (Fig. <xref ref-type="fig" rid="F5">29</xref>); posterior face scaled with two apical smooth chaetae besides numerous ciliate chaetae in different size (Fig. <xref ref-type="fig" rid="F5">30</xref>); each lateral flap with 5–7 smooth and 10–18 ciliate chaetae (Fig. <xref ref-type="fig" rid="F5">31</xref>). Manubrial plate dorsally with 9–13 ciliate <abbrev xmlns:xlink="http://www.w3.org/1999/xlink" xlink:title="macrochaeta(e)" xlink:type="simple">mac</abbrev> and 3–4 pseudopores (Fig. <xref ref-type="fig" rid="F6">32</xref>); ventrally with 26–28 (rarely 35) ciliate chaetae (Fig. <xref ref-type="fig" rid="F6">33</xref>). Mucro bidentate; tip of basal spine reaching apex of subapical tooth; distal smooth section of dens almost equal to mucro in length (Fig. <xref ref-type="fig" rid="F6">34</xref>).</p><fig id="F5" position="float" orientation="portrait"><object-id xmlns:xlink="http://www.w3.org/1999/xlink" content-type="doi" xlink:type="simple">10.3897/zookeys.1275.158254.figures26-31</object-id><object-id xmlns:xlink="http://www.w3.org/1999/xlink" content-type="arpha" xlink:type="simple">D99A2034-C77A-5585-B227-3B9E66A39CB8</object-id><label>Figures 26–31.</label><caption><p><italic><tp:taxon-name><tp:taxon-name-part taxon-name-part-type="genus" reg="Lepidodens">Lepidodens</tp:taxon-name-part> <tp:taxon-name-part taxon-name-part-type="species" reg="maculata">maculata</tp:taxon-name-part></tp:taxon-name></italic> sp. nov. <bold>26</bold>. chaetotaxy of <abbrev xmlns:xlink="http://www.w3.org/1999/xlink" xlink:title="Abdominal segment(s)" xlink:type="simple">Abd</abbrev>. I–III (right side); <bold>27</bold>. chaetotaxy of <abbrev xmlns:xlink="http://www.w3.org/1999/xlink" xlink:title="Abdominal segment(s)" xlink:type="simple">Abd</abbrev>. IV (right side and left side partially); <bold>28</bold>. chaetotaxy of <abbrev xmlns:xlink="http://www.w3.org/1999/xlink" xlink:title="Abdominal segment(s)" xlink:type="simple">Abd</abbrev>. V (right side); <bold>29</bold>. anterior face of ventral tube distally (Pr = proximal <abbrev xmlns:xlink="http://www.w3.org/1999/xlink" xlink:title="macrochaeta(e)" xlink:type="simple">mac</abbrev>; Ed = external-distal <abbrev xmlns:xlink="http://www.w3.org/1999/xlink" xlink:title="macrochaeta(e)" xlink:type="simple">mac</abbrev>); <bold>30</bold>. posterior face of ventral tube apically; <bold>31</bold>. lateral flap of ventral tube. Scale bars: 20 μm.</p></caption><graphic xmlns:xlink="http://www.w3.org/1999/xlink" xlink:href="zookeys-1275-081_article-158254__-g005.jpg" id="oo_1569977.jpg" position="float" orientation="portrait" xlink:type="simple"><uri content-type="original_file" xlink:type="simple">https://binary.pensoft.net/fig/1569977</uri></graphic></fig><fig id="F6" position="float" orientation="portrait"><object-id xmlns:xlink="http://www.w3.org/1999/xlink" content-type="doi" xlink:type="simple">10.3897/zookeys.1275.158254.figures32-34</object-id><object-id xmlns:xlink="http://www.w3.org/1999/xlink" content-type="arpha" xlink:type="simple">71105DE4-22FB-5B78-8AD1-C3CC61252C7C</object-id><label>Figures 32–34.</label><caption><p><italic><tp:taxon-name><tp:taxon-name-part taxon-name-part-type="genus" reg="Lepidodens">Lepidodens</tp:taxon-name-part> <tp:taxon-name-part taxon-name-part-type="species" reg="maculata">maculata</tp:taxon-name-part></tp:taxon-name></italic> sp. nov. <bold>32</bold>. manubrial plaque (dorsal view); <bold>33</bold>. ventro-apical part of manubrium; <bold>34</bold>. mucro (lateral view). Scale bars: 20 μm.</p></caption><graphic xmlns:xlink="http://www.w3.org/1999/xlink" xlink:href="zookeys-1275-081_article-158254__-g006.jpg" id="oo_1569978.jpg" position="float" orientation="portrait" xlink:type="simple"><uri content-type="original_file" xlink:type="simple">https://binary.pensoft.net/fig/1569978</uri></graphic></fig></tp:treatment-sec><tp:treatment-sec sec-type="Etymology"><title>Etymology.</title><p>Named after small sublateral blue spots on <abbrev xmlns:xlink="http://www.w3.org/1999/xlink" xlink:title="Thoracic segment(s)" xlink:type="simple">Th</abbrev>. III and <abbrev xmlns:xlink="http://www.w3.org/1999/xlink" xlink:title="Abdominal segment(s)" xlink:type="simple">Abd</abbrev>. IV.</p></tp:treatment-sec><tp:treatment-sec sec-type="Ecology"><title>Ecology.</title><p>Found in litter of subtropical forest, mainly composed of leaves of <italic><tp:taxon-name><tp:taxon-name-part taxon-name-part-type="genus" reg="Castanopsis">Castanopsis</tp:taxon-name-part> <tp:taxon-name-part taxon-name-part-type="species" reg="fargesii">fargesii</tp:taxon-name-part></tp:taxon-name></italic>, <italic><tp:taxon-name><tp:taxon-name-part taxon-name-part-type="genus" reg="Alangium">Alangium</tp:taxon-name-part> <tp:taxon-name-part taxon-name-part-type="species" reg="chinensis">chinensis</tp:taxon-name-part></tp:taxon-name></italic>, and <italic><tp:taxon-name><tp:taxon-name-part taxon-name-part-type="genus" reg="Rhododendron">Rhododendron</tp:taxon-name-part> <tp:taxon-name-part taxon-name-part-type="species" reg="simsii">simsii</tp:taxon-name-part></tp:taxon-name></italic>.</p></tp:treatment-sec><tp:treatment-sec sec-type="Remarks"><title>Remarks.</title><p>The new species is very similar to the species <italic><tp:taxon-name><tp:taxon-name-part taxon-name-part-type="genus" reg="Lepidodens">Lepidodens</tp:taxon-name-part> <tp:taxon-name-part taxon-name-part-type="species" reg="huadingensis">huadingensis</tp:taxon-name-part></tp:taxon-name></italic> Guo &amp; Pan, 2022 in the chaetotaxy of the dorsal head and abdomen, but there are differences in their colour pattern and the chaetotaxy of the thorax (Table <xref ref-type="table" rid="T1">1</xref>). The chaetotaxy on the dorsal body is very useful in the taxonomy of <tp:taxon-name><tp:taxon-name-part taxon-name-part-type="subclass" reg="Collembola">Collembola</tp:taxon-name-part></tp:taxon-name>. We document the chaetotaxy of every specimen of the new species described in the present paper in Table <xref ref-type="table" rid="T2">2</xref>.</p><table-wrap id="T1" position="float" orientation="portrait"><label>Table 1.</label><caption><p>Main differences between <italic><tp:taxon-name><tp:taxon-name-part taxon-name-part-type="genus" reg="Lepidodens">L.</tp:taxon-name-part> <tp:taxon-name-part taxon-name-part-type="species" reg="maculata">maculata</tp:taxon-name-part></tp:taxon-name></italic> sp. nov. and other species of the genus.</p></caption><table><tbody><tr><th rowspan="1" colspan="1">Characters</th><th rowspan="1" colspan="1"><italic><tp:taxon-name><tp:taxon-name-part taxon-name-part-type="genus" reg="Lepidodens">L.</tp:taxon-name-part> <tp:taxon-name-part taxon-name-part-type="species" reg="maculata">maculata</tp:taxon-name-part></tp:taxon-name></italic> sp. nov.</th><th rowspan="1" colspan="1">
                      <italic>
                        <tp:taxon-name><tp:taxon-name-part taxon-name-part-type="genus" reg="Lepidodens">L.</tp:taxon-name-part> <tp:taxon-name-part taxon-name-part-type="species" reg="huadingensis">huadingensis</tp:taxon-name-part></tp:taxon-name>
                      </italic>
                    </th><th rowspan="1" colspan="1">
                      <italic>
                        <tp:taxon-name><tp:taxon-name-part taxon-name-part-type="genus" reg="Lepidodens">L.</tp:taxon-name-part> <tp:taxon-name-part taxon-name-part-type="species" reg="hainanicus">hainanicus</tp:taxon-name-part></tp:taxon-name>
                      </italic>
                    </th><th rowspan="1" colspan="1">
                      <italic>
                        <tp:taxon-name><tp:taxon-name-part taxon-name-part-type="genus" reg="Lepidodens">L.</tp:taxon-name-part> <tp:taxon-name-part taxon-name-part-type="species" reg="nigrofasciatus">nigrofasciatus</tp:taxon-name-part></tp:taxon-name>
                      </italic>
                    </th><th rowspan="1" colspan="1">
                      <italic>
                        <tp:taxon-name><tp:taxon-name-part taxon-name-part-type="genus" reg="Lepidodens">L.</tp:taxon-name-part> <tp:taxon-name-part taxon-name-part-type="species" reg="similis">similis</tp:taxon-name-part></tp:taxon-name>
                      </italic>
                    </th><th rowspan="1" colspan="1">
                      <italic>
                        <tp:taxon-name><tp:taxon-name-part taxon-name-part-type="genus" reg="Lepidodens">L.</tp:taxon-name-part> <tp:taxon-name-part taxon-name-part-type="species" reg="taishunensis">taishunensis</tp:taxon-name-part></tp:taxon-name>
                      </italic>
                    </th></tr><tr><td rowspan="1" colspan="1">
                      <bold>Colour pattern on <abbrev xmlns:xlink="http://www.w3.org/1999/xlink" xlink:title="Thoracic segment(s)" xlink:type="simple">Th</abbrev>. III</bold>
                    </td><td rowspan="1" colspan="1">a pair of small blue sublateral spots present</td><td rowspan="1" colspan="1">blue pigmented laterally</td><td rowspan="1" colspan="1">no blue pigmented</td><td rowspan="1" colspan="1">blue pigmented laterally</td><td rowspan="1" colspan="1">blue pigmented</td><td rowspan="1" colspan="1">no blue pigmented</td></tr><tr><td rowspan="1" colspan="1">
                      <bold>Blue pigment on whole <abbrev xmlns:xlink="http://www.w3.org/1999/xlink" xlink:title="Abdominal segment(s)" xlink:type="simple">Abd</abbrev>. I–III</bold>
                    </td><td rowspan="1" colspan="1">no</td><td rowspan="1" colspan="1">no</td><td rowspan="1" colspan="1">no</td><td rowspan="1" colspan="1">yes</td><td rowspan="1" colspan="1">yes</td><td rowspan="1" colspan="1">no</td></tr><tr><td rowspan="1" colspan="1">
                      <bold>Scales on ventral tube</bold>
                    </td><td rowspan="1" colspan="1">present</td><td rowspan="1" colspan="1">absent</td><td rowspan="1" colspan="1">absent</td><td rowspan="1" colspan="1">absent</td><td rowspan="1" colspan="1">present</td><td rowspan="1" colspan="1">absent</td></tr><tr><td rowspan="1" colspan="1">
                      <bold>Lateral process of labial papilla E</bold>
                    </td><td rowspan="1" colspan="1">reaching or exceeding</td><td rowspan="1" colspan="1">not reaching</td><td rowspan="1" colspan="1">not reaching</td><td rowspan="1" colspan="1">not reaching</td><td rowspan="1" colspan="1">not reaching</td><td rowspan="1" colspan="1">reaching</td></tr><tr><td rowspan="1" colspan="1">
                      <bold>Antennal <abbrev xmlns:xlink="http://www.w3.org/1999/xlink" xlink:title="macrochaeta(e)" xlink:type="simple">mac</abbrev> on dorsal head</bold>
                    </td><td rowspan="1" colspan="1">7–8</td><td rowspan="1" colspan="1">11</td><td rowspan="1" colspan="1">8–9</td><td rowspan="1" colspan="1">5</td><td rowspan="1" colspan="1">5</td><td rowspan="1" colspan="1">unknown</td></tr><tr><td rowspan="1" colspan="1">
                      <bold>Sutural <abbrev xmlns:xlink="http://www.w3.org/1999/xlink" xlink:title="macrochaeta(e)" xlink:type="simple">mac</abbrev> on dorsal head</bold>
                    </td><td rowspan="1" colspan="1">6</td><td rowspan="1" colspan="1">6</td><td rowspan="1" colspan="1">3</td><td rowspan="1" colspan="1">4</td><td rowspan="1" colspan="1">4</td><td rowspan="1" colspan="1">unknown</td></tr><tr><td rowspan="1" colspan="1">
                      <bold>Central <abbrev xmlns:xlink="http://www.w3.org/1999/xlink" xlink:title="macrochaeta(e)" xlink:type="simple">mac</abbrev> on <abbrev xmlns:xlink="http://www.w3.org/1999/xlink" xlink:title="Thoracic segment(s)" xlink:type="simple">Th</abbrev>. III</bold>
                    </td><td rowspan="1" colspan="1">4</td><td rowspan="1" colspan="1">8</td><td rowspan="1" colspan="1">3</td><td rowspan="1" colspan="1">4</td><td rowspan="1" colspan="1">5</td><td rowspan="1" colspan="1">6</td></tr><tr><td rowspan="1" colspan="1">
                      <bold>Mac on <abbrev xmlns:xlink="http://www.w3.org/1999/xlink" xlink:title="Abdominal segment(s)" xlink:type="simple">Abd</abbrev>. I</bold>
                    </td><td rowspan="1" colspan="1">3</td><td rowspan="1" colspan="1">3</td><td rowspan="1" colspan="1">1</td><td rowspan="1" colspan="1">2</td><td rowspan="1" colspan="1">2</td><td rowspan="1" colspan="1">2</td></tr><tr><td rowspan="1" colspan="1">
                      <bold>Central <abbrev xmlns:xlink="http://www.w3.org/1999/xlink" xlink:title="macrochaeta(e)" xlink:type="simple">mac</abbrev> on <abbrev xmlns:xlink="http://www.w3.org/1999/xlink" xlink:title="Abdominal segment(s)" xlink:type="simple">Abd</abbrev>. II</bold>
                    </td><td rowspan="1" colspan="1">5</td><td rowspan="1" colspan="1">5</td><td rowspan="1" colspan="1">3</td><td rowspan="1" colspan="1">3</td><td rowspan="1" colspan="1">3</td><td rowspan="1" colspan="1">3</td></tr><tr><td rowspan="1" colspan="1">
                      <bold>Central <abbrev xmlns:xlink="http://www.w3.org/1999/xlink" xlink:title="macrochaeta(e)" xlink:type="simple">mac</abbrev> on <abbrev xmlns:xlink="http://www.w3.org/1999/xlink" xlink:title="Abdominal segment(s)" xlink:type="simple">Abd</abbrev>. IV</bold>
                    </td><td rowspan="1" colspan="1">14–17</td><td rowspan="1" colspan="1">19</td><td rowspan="1" colspan="1">12–16</td><td rowspan="1" colspan="1">6–8</td><td rowspan="1" colspan="1">7–13</td><td rowspan="1" colspan="1">14</td></tr></tbody></table></table-wrap><table-wrap id="T2" position="float" orientation="portrait"><label>Table 2.</label><caption><p>Intraspecific variation of dorsal chaetotaxy of the new species described in the present paper (? = not clearly seen).</p></caption><table><tbody><tr><th rowspan="2" colspan="1">Species</th><th rowspan="2" colspan="1">Specimen number</th><th rowspan="1" colspan="4">Head</th><th rowspan="1" colspan="2"><abbrev xmlns:xlink="http://www.w3.org/1999/xlink" xlink:title="Thoracic segment(s)" xlink:type="simple">Th</abbrev>. II</th><th rowspan="1" colspan="2"><abbrev xmlns:xlink="http://www.w3.org/1999/xlink" xlink:title="Thoracic segment(s)" xlink:type="simple">Th</abbrev>. III</th><th rowspan="2" colspan="1"><abbrev xmlns:xlink="http://www.w3.org/1999/xlink" xlink:title="Abdominal segment(s)" xlink:type="simple">Abd</abbrev>. I</th><th rowspan="2" colspan="1">Central <abbrev xmlns:xlink="http://www.w3.org/1999/xlink" xlink:title="Abdominal segment(s)" xlink:type="simple">Abd</abbrev>. II</th><th rowspan="1" colspan="2"><abbrev xmlns:xlink="http://www.w3.org/1999/xlink" xlink:title="Abdominal segment(s)" xlink:type="simple">Abd</abbrev>. III</th><th rowspan="1" colspan="2"><abbrev xmlns:xlink="http://www.w3.org/1999/xlink" xlink:title="Abdominal segment(s)" xlink:type="simple">Abd</abbrev>. IV</th></tr><tr><th rowspan="1" colspan="1">
                      <abbrev xmlns:xlink="http://www.w3.org/1999/xlink" xlink:title="antennal" xlink:type="simple">An</abbrev>
                    </th><th rowspan="1" colspan="1">interocular chaetae</th><th rowspan="1" colspan="1"><abbrev xmlns:xlink="http://www.w3.org/1999/xlink" xlink:title="Group" xlink:type="simple">Gr</abbrev>. II</th><th rowspan="1" colspan="1">labial base</th><th rowspan="1" colspan="1">Mm</th><th rowspan="1" colspan="1">posterior</th><th rowspan="1" colspan="1">central</th><th rowspan="1" colspan="1">lateral</th><th rowspan="1" colspan="1">central</th><th rowspan="1" colspan="1">lateral</th><th rowspan="1" colspan="1">central</th><th rowspan="1" colspan="1">lateral</th></tr><tr><td rowspan="6" colspan="1"><italic><tp:taxon-name><tp:taxon-name-part taxon-name-part-type="genus" reg="Lepidodens">Lepidodens</tp:taxon-name-part> <tp:taxon-name-part taxon-name-part-type="species" reg="maculata">maculata</tp:taxon-name-part></tp:taxon-name></italic> sp. nov.</td><td rowspan="1" colspan="1">1281-1A</td><td rowspan="1" colspan="1">8</td><td rowspan="1" colspan="1">pqvrt</td><td rowspan="1" colspan="1">3</td><td rowspan="1" colspan="1">M<sub>1</sub>M<sub>2</sub>REL<sub>1</sub>L<sub>2</sub></td><td rowspan="1" colspan="1">3</td><td rowspan="1" colspan="1">9</td><td rowspan="1" colspan="1">4</td><td rowspan="1" colspan="1">10</td><td rowspan="1" colspan="1">3</td><td rowspan="1" colspan="1">5</td><td rowspan="1" colspan="1">3</td><td rowspan="1" colspan="1">4</td><td rowspan="1" colspan="1">15,16</td><td rowspan="1" colspan="1">23,24</td></tr><tr><td rowspan="1" colspan="1">1281-1B</td><td rowspan="1" colspan="1">8</td><td rowspan="1" colspan="1">pqvrt</td><td rowspan="1" colspan="1">3</td><td rowspan="1" colspan="1">M<sub>1</sub>M<sub>2</sub>REL<sub>1</sub>L<sub>2</sub></td><td rowspan="1" colspan="1">3</td><td rowspan="1" colspan="1">9</td><td rowspan="1" colspan="1">4</td><td rowspan="1" colspan="1">10</td><td rowspan="1" colspan="1">3</td><td rowspan="1" colspan="1">5</td><td rowspan="1" colspan="1">3</td><td rowspan="1" colspan="1">4</td><td rowspan="1" colspan="1">15</td><td rowspan="1" colspan="1">23</td></tr><tr><td rowspan="1" colspan="1">1307-17</td><td rowspan="1" colspan="1">8</td><td rowspan="1" colspan="1">pqvrt</td><td rowspan="1" colspan="1">3</td><td rowspan="1" colspan="1">M<sub>1</sub>M<sub>2</sub>REL<sub>1</sub>L<sub>2</sub></td><td rowspan="1" colspan="1">3</td><td rowspan="1" colspan="1">9</td><td rowspan="1" colspan="1">4</td><td rowspan="1" colspan="1">10</td><td rowspan="1" colspan="1">3</td><td rowspan="1" colspan="1">5</td><td rowspan="1" colspan="1">3</td><td rowspan="1" colspan="1">4</td><td rowspan="1" colspan="1">16</td><td rowspan="1" colspan="1">22</td></tr><tr><td rowspan="1" colspan="1">1307-18</td><td rowspan="1" colspan="1">7</td><td rowspan="1" colspan="1">pqvrt</td><td rowspan="1" colspan="1">3</td><td rowspan="1" colspan="1">MREL<sub>1</sub>L<sub>2</sub></td><td rowspan="1" colspan="1">3</td><td rowspan="1" colspan="1">9</td><td rowspan="1" colspan="1">4</td><td rowspan="1" colspan="1">10</td><td rowspan="1" colspan="1">3</td><td rowspan="1" colspan="1">?</td><td rowspan="1" colspan="1">3</td><td rowspan="1" colspan="1">4</td><td rowspan="1" colspan="1">14</td><td rowspan="1" colspan="1">?</td></tr><tr><td rowspan="1" colspan="1">1314-3</td><td rowspan="1" colspan="1">8</td><td rowspan="1" colspan="1">pqvrt</td><td rowspan="1" colspan="1">3</td><td rowspan="1" colspan="1">M<sub>1</sub>M<sub>2</sub>REL<sub>1</sub>L<sub>2</sub></td><td rowspan="1" colspan="1">3</td><td rowspan="1" colspan="1">9</td><td rowspan="1" colspan="1">4</td><td rowspan="1" colspan="1">?</td><td rowspan="1" colspan="1">3</td><td rowspan="1" colspan="1">4,5</td><td rowspan="1" colspan="1">3</td><td rowspan="1" colspan="1">4</td><td rowspan="1" colspan="1">17</td><td rowspan="1" colspan="1">?</td></tr><tr><td rowspan="1" colspan="1">1314-4</td><td rowspan="1" colspan="1">8,9</td><td rowspan="1" colspan="1">pqvrt</td><td rowspan="1" colspan="1">3</td><td rowspan="1" colspan="1">MREL<sub>1</sub>L<sub>2</sub></td><td rowspan="1" colspan="1">3</td><td rowspan="1" colspan="1">9</td><td rowspan="1" colspan="1">4</td><td rowspan="1" colspan="1">10</td><td rowspan="1" colspan="1">3</td><td rowspan="1" colspan="1">5</td><td rowspan="1" colspan="1">3</td><td rowspan="1" colspan="1">4</td><td rowspan="1" colspan="1">15,16</td><td rowspan="1" colspan="1">18</td></tr><tr><td rowspan="4" colspan="1"><italic><tp:taxon-name><tp:taxon-name-part taxon-name-part-type="genus" reg="Lepidosira">Lepidosira</tp:taxon-name-part> <tp:taxon-name-part taxon-name-part-type="species" reg="cheni">cheni</tp:taxon-name-part></tp:taxon-name></italic> sp. nov.</td><td rowspan="1" colspan="1">1274-8</td><td rowspan="1" colspan="1">5</td><td rowspan="1" colspan="1">pvt</td><td rowspan="1" colspan="1">?</td><td rowspan="1" colspan="1">M1M<sub>2</sub>REL<sub>1</sub>L<sub>2</sub></td><td rowspan="1" colspan="1">2</td><td rowspan="1" colspan="1">10,11</td><td rowspan="1" colspan="1">4</td><td rowspan="1" colspan="1">9</td><td rowspan="1" colspan="1">2</td><td rowspan="1" colspan="1">4</td><td rowspan="1" colspan="1">2,3</td><td rowspan="1" colspan="1">5</td><td rowspan="1" colspan="1">8,9</td><td rowspan="1" colspan="1">17</td></tr><tr><td rowspan="1" colspan="1">1279-1</td><td rowspan="1" colspan="1">6</td><td rowspan="1" colspan="1">pvt</td><td rowspan="1" colspan="1">2</td><td rowspan="1" colspan="1">MREL<sub>1</sub>L<sub>2</sub></td><td rowspan="1" colspan="1">2</td><td rowspan="1" colspan="1">10,11</td><td rowspan="1" colspan="1">4</td><td rowspan="1" colspan="1">9</td><td rowspan="1" colspan="1">2</td><td rowspan="1" colspan="1">3</td><td rowspan="1" colspan="1">3</td><td rowspan="1" colspan="1">5</td><td rowspan="1" colspan="1">8,9</td><td rowspan="1" colspan="1">17</td></tr><tr><td rowspan="1" colspan="1">1279-8A</td><td rowspan="1" colspan="1">6</td><td rowspan="1" colspan="1">pvt</td><td rowspan="1" colspan="1">2</td><td rowspan="1" colspan="1">MREL<sub>1</sub>L <sub>2</sub></td><td rowspan="1" colspan="1">2</td><td rowspan="1" colspan="1">10,11</td><td rowspan="1" colspan="1">4</td><td rowspan="1" colspan="1">9</td><td rowspan="1" colspan="1">2</td><td rowspan="1" colspan="1">3</td><td rowspan="1" colspan="1">3</td><td rowspan="1" colspan="1">5</td><td rowspan="1" colspan="1">8</td><td rowspan="1" colspan="1">16</td></tr><tr><td rowspan="1" colspan="1">1279-8B</td><td rowspan="1" colspan="1">6</td><td rowspan="1" colspan="1">pvt</td><td rowspan="1" colspan="1">2</td><td rowspan="1" colspan="1">M<sub>1</sub>M<sub>2</sub>REL<sub>1</sub>L<sub>2</sub></td><td rowspan="1" colspan="1">2</td><td rowspan="1" colspan="1">11</td><td rowspan="1" colspan="1">4</td><td rowspan="1" colspan="1">?</td><td rowspan="1" colspan="1">2</td><td rowspan="1" colspan="1">3</td><td rowspan="1" colspan="1">3</td><td rowspan="1" colspan="1">5</td><td rowspan="1" colspan="1">9</td><td rowspan="1" colspan="1">21</td></tr><tr><td rowspan="3" colspan="1"><italic><tp:taxon-name><tp:taxon-name-part taxon-name-part-type="genus" reg="Lepidosira">Lepidosira</tp:taxon-name-part> <tp:taxon-name-part taxon-name-part-type="species" reg="guilinensis">guilinensis</tp:taxon-name-part></tp:taxon-name></italic> sp. nov.</td><td rowspan="1" colspan="1">1274-11</td><td rowspan="1" colspan="1">8</td><td rowspan="1" colspan="1">pvt</td><td rowspan="1" colspan="1">1</td><td rowspan="1" colspan="1">M<sub>1</sub>M<sub>2</sub>M<sub>3</sub>REL<sub>1</sub>L<sub>2</sub></td><td rowspan="1" colspan="1">2</td><td rowspan="1" colspan="1">15</td><td rowspan="1" colspan="1">5</td><td rowspan="1" colspan="1">11</td><td rowspan="1" colspan="1">3</td><td rowspan="1" colspan="1">4</td><td rowspan="1" colspan="1">2</td><td rowspan="1" colspan="1">4</td><td rowspan="1" colspan="1">16</td><td rowspan="1" colspan="1">19</td></tr><tr><td rowspan="1" colspan="1">1274-14</td><td rowspan="1" colspan="1">7</td><td rowspan="1" colspan="1">pvt</td><td rowspan="1" colspan="1">1</td><td rowspan="1" colspan="1">M<sub>1</sub>M<sub>2</sub>M<sub>3</sub>REL<sub>1</sub>L<sub>2</sub></td><td rowspan="1" colspan="1">2</td><td rowspan="1" colspan="1">14</td><td rowspan="1" colspan="1">5</td><td rowspan="1" colspan="1">11</td><td rowspan="1" colspan="1">3</td><td rowspan="1" colspan="1">4</td><td rowspan="1" colspan="1">2</td><td rowspan="1" colspan="1">4</td><td rowspan="1" colspan="1">15,16</td><td rowspan="1" colspan="1">20</td></tr><tr><td rowspan="1" colspan="1">1277-9</td><td rowspan="1" colspan="1">8</td><td rowspan="1" colspan="1">pvt</td><td rowspan="1" colspan="1">1</td><td rowspan="1" colspan="1">M<sub>1</sub>M<sub>2</sub>M<sub>3</sub>REL<sub>1</sub>L<sub>2</sub></td><td rowspan="1" colspan="1">2</td><td rowspan="1" colspan="1">15</td><td rowspan="1" colspan="1">5</td><td rowspan="1" colspan="1">11</td><td rowspan="1" colspan="1">3</td><td rowspan="1" colspan="1">4</td><td rowspan="1" colspan="1">2</td><td rowspan="1" colspan="1">4</td><td rowspan="1" colspan="1">14,16</td><td rowspan="1" colspan="1">19</td></tr><tr><td rowspan="2" colspan="1"><italic><tp:taxon-name><tp:taxon-name-part taxon-name-part-type="genus" reg="Lepidosira">Lepidosira</tp:taxon-name-part> <tp:taxon-name-part taxon-name-part-type="species" reg="montis">montis</tp:taxon-name-part></tp:taxon-name></italic> sp. nov.</td><td rowspan="1" colspan="1">1321-22</td><td rowspan="1" colspan="1">11</td><td rowspan="1" colspan="1">pvt</td><td rowspan="1" colspan="1">1</td><td rowspan="1" colspan="1">M<sub>1</sub>M<sub>2</sub>M<sub>3</sub>REL<sub>1</sub>L<sub>2</sub></td><td rowspan="1" colspan="1">1</td><td rowspan="1" colspan="1">17</td><td rowspan="1" colspan="1">8</td><td rowspan="1" colspan="1">10</td><td rowspan="1" colspan="1">4</td><td rowspan="1" colspan="1">5</td><td rowspan="1" colspan="1">2</td><td rowspan="1" colspan="1">4</td><td rowspan="1" colspan="1">17,19</td><td rowspan="1" colspan="1">20,21</td></tr><tr><td rowspan="1" colspan="1">1321-24</td><td rowspan="1" colspan="1">10,11</td><td rowspan="1" colspan="1">pvt</td><td rowspan="1" colspan="1">1</td><td rowspan="1" colspan="1">M<sub>1</sub>M<sub>2</sub>M<sub>3</sub>REL<sub>1</sub>L<sub>2</sub></td><td rowspan="1" colspan="1">1</td><td rowspan="1" colspan="1">16</td><td rowspan="1" colspan="1">8</td><td rowspan="1" colspan="1">10</td><td rowspan="1" colspan="1">4</td><td rowspan="1" colspan="1">5</td><td rowspan="1" colspan="1">2</td><td rowspan="1" colspan="1">4</td><td rowspan="1" colspan="1">18,19</td><td rowspan="1" colspan="1">19</td></tr><tr><td rowspan="4" colspan="1"><italic><tp:taxon-name><tp:taxon-name-part taxon-name-part-type="genus" reg="Willowsia">Willowsia</tp:taxon-name-part> <tp:taxon-name-part taxon-name-part-type="species" reg="zhangi">zhangi</tp:taxon-name-part></tp:taxon-name></italic> sp. nov.</td><td rowspan="1" colspan="1">1310-7A</td><td rowspan="1" colspan="1">5,6</td><td rowspan="1" colspan="1">pvt</td><td rowspan="1" colspan="1">?</td><td rowspan="1" colspan="1">M<sub>1</sub>M<sub>2</sub>REL<sub>1</sub>L<sub>2</sub></td><td rowspan="1" colspan="1">2</td><td rowspan="1" colspan="1">17</td><td rowspan="1" colspan="1">8</td><td rowspan="1" colspan="1">14</td><td rowspan="1" colspan="1">3</td><td rowspan="1" colspan="1">4</td><td rowspan="1" colspan="1">3</td><td rowspan="1" colspan="1">5</td><td rowspan="1" colspan="1">8</td><td rowspan="1" colspan="1">19</td></tr><tr><td rowspan="1" colspan="1">1310-7B</td><td rowspan="1" colspan="1">5,6</td><td rowspan="1" colspan="1">pvt</td><td rowspan="1" colspan="1">3</td><td rowspan="1" colspan="1">M<sub>1</sub>M<sub>2</sub>REL<sub>1</sub>L<sub>2</sub></td><td rowspan="1" colspan="1">2</td><td rowspan="1" colspan="1">19</td><td rowspan="1" colspan="1">8</td><td rowspan="1" colspan="1">14</td><td rowspan="1" colspan="1">3</td><td rowspan="1" colspan="1">4</td><td rowspan="1" colspan="1">3</td><td rowspan="1" colspan="1">5</td><td rowspan="1" colspan="1">8</td><td rowspan="1" colspan="1">18,19</td></tr><tr><td rowspan="1" colspan="1">1310-7C</td><td rowspan="1" colspan="1">6</td><td rowspan="1" colspan="1">pvt</td><td rowspan="1" colspan="1">3</td><td rowspan="1" colspan="1">M<sub>1</sub>M<sub>2</sub>REL<sub>1</sub>L<sub>2</sub></td><td rowspan="1" colspan="1">2</td><td rowspan="1" colspan="1">16,20</td><td rowspan="1" colspan="1">8</td><td rowspan="1" colspan="1">14</td><td rowspan="1" colspan="1">3,4</td><td rowspan="1" colspan="1">4</td><td rowspan="1" colspan="1">3</td><td rowspan="1" colspan="1">5</td><td rowspan="1" colspan="1">8,9</td><td rowspan="1" colspan="1">16,21</td></tr><tr><td rowspan="1" colspan="1">1310-7D</td><td rowspan="1" colspan="1">6,7</td><td rowspan="1" colspan="1">pvt</td><td rowspan="1" colspan="1">3</td><td rowspan="1" colspan="1">M<sub>1</sub>M<sub>2</sub>REL<sub>1</sub>L<sub>2</sub></td><td rowspan="1" colspan="1">2</td><td rowspan="1" colspan="1">18</td><td rowspan="1" colspan="1">8</td><td rowspan="1" colspan="1">14</td><td rowspan="1" colspan="1">3</td><td rowspan="1" colspan="1">4</td><td rowspan="1" colspan="1">3</td><td rowspan="1" colspan="1">5</td><td rowspan="1" colspan="1">8</td><td rowspan="1" colspan="1">20</td></tr></tbody></table></table-wrap></tp:treatment-sec></tp:taxon-treatment>
