# Supplementary material for: Five new species of Entomobryinae (Collembola, Entomobryidae) from China
Source: Zookeys. 2026 Mar 26;1275:81–115. doi: 10.3897/zookeys.1275.158254 (PMC13047377; doi:10.3897/zookeys.1275.158254)
Supplement: XML Treatment for Lepidosira [file zookeys.1275.158254-treatment3.xml]

<!DOCTYPE tp:taxon-treatment
  PUBLIC "-//TaxonX//DTD Taxonomic Treatment Publishing DTD v0 20100105//EN" "tax-treatment-NSO.dtd">
<tp:taxon-treatment xmlns:tp="http://www.plazi.org/taxpub"><tp:treatment-meta><kwd-group><label>Taxon classification</label><kwd>
                <named-content content-type="kingdom">Animalia</named-content>
              </kwd><kwd>
                <named-content content-type="order">Entomobryomorpha</named-content>
              </kwd><kwd>
                <named-content content-type="family">Entomobryidae</named-content>
              </kwd></kwd-group><mixed-citation publication-type="journal"><person-group><name><surname>Qian</surname><given-names>Xiao-Wei</given-names></name><name><surname>Ma</surname><given-names>Yi-Tong</given-names></name></person-group><article-title>Five new species of <tp:taxon-name><tp:taxon-name-part taxon-name-part-type="subfamily" reg="Entomobryinae">Entomobryinae</tp:taxon-name-part></tp:taxon-name> (<tp:taxon-name><tp:taxon-name-part taxon-name-part-type="subclass" reg="Collembola">Collembola</tp:taxon-name-part></tp:taxon-name>, <tp:taxon-name><tp:taxon-name-part taxon-name-part-type="family" reg="Entomobryidae">Entomobryidae</tp:taxon-name-part></tp:taxon-name>) from China</article-title><source>Zookeys</source><day>26</day><month>03</month><year>2026</year><volume>1275</volume><fpage>81</fpage><lpage>115</lpage><pub-id pub-id-type="doi">10.3897/zookeys.1275.158254</pub-id></mixed-citation></tp:treatment-meta><tp:nomenclature><label>Genus</label><tp:taxon-name><object-id xmlns:xlink="http://www.w3.org/1999/xlink" content-type="arpha" xlink:type="simple">9C6A0E50-72E1-5022-B895-8C74CF9340CD</object-id>
                    		<tp:taxon-name-part taxon-name-part-type="genus" reg="Lepidosira">Lepidosira</tp:taxon-name-part>
                    	</tp:taxon-name><tp:taxon-authority>Schött, 1925</tp:taxon-authority></tp:nomenclature><tp:treatment-sec sec-type="Type species"><title>Type species.</title><p><italic><tp:taxon-name><tp:taxon-name-part taxon-name-part-type="genus" reg="Lepidosira">Lepidosira</tp:taxon-name-part> <tp:taxon-name-part taxon-name-part-type="species" reg="montana">montana</tp:taxon-name-part></tp:taxon-name></italic> Schött, 1925: 116.</p></tp:treatment-sec></tp:taxon-treatment>
