# Supplementary material for: Five new species of Entomobryinae (Collembola, Entomobryidae) from China
Source: Zookeys. 2026 Mar 26;1275:81–115. doi: 10.3897/zookeys.1275.158254 (PMC13047377; doi:10.3897/zookeys.1275.158254)
Supplement: XML Treatment for Lepidosira cheni [file zookeys.1275.158254-treatment4.xml]

<!DOCTYPE tp:taxon-treatment
  PUBLIC "-//TaxonX//DTD Taxonomic Treatment Publishing DTD v0 20100105//EN" "tax-treatment-NSO.dtd">
<tp:taxon-treatment xmlns:tp="http://www.plazi.org/taxpub"><tp:treatment-meta><kwd-group><label>Taxon classification</label><kwd>
                <named-content content-type="kingdom">Animalia</named-content>
              </kwd><kwd>
                <named-content content-type="order">Entomobryomorpha</named-content>
              </kwd><kwd>
                <named-content content-type="family">Entomobryidae</named-content>
              </kwd></kwd-group><mixed-citation publication-type="journal"><person-group><name><surname>Qian</surname><given-names>Xiao-Wei</given-names></name><name><surname>Ma</surname><given-names>Yi-Tong</given-names></name></person-group><article-title>Five new species of <tp:taxon-name><tp:taxon-name-part taxon-name-part-type="subfamily" reg="Entomobryinae">Entomobryinae</tp:taxon-name-part></tp:taxon-name> (<tp:taxon-name><tp:taxon-name-part taxon-name-part-type="subclass" reg="Collembola">Collembola</tp:taxon-name-part></tp:taxon-name>, <tp:taxon-name><tp:taxon-name-part taxon-name-part-type="family" reg="Entomobryidae">Entomobryidae</tp:taxon-name-part></tp:taxon-name>) from China</article-title><source>Zookeys</source><day>26</day><month>03</month><year>2026</year><volume>1275</volume><fpage>81</fpage><lpage>115</lpage><pub-id pub-id-type="doi">10.3897/zookeys.1275.158254</pub-id></mixed-citation></tp:treatment-meta><tp:nomenclature><tp:taxon-name><object-id xmlns:xlink="http://www.w3.org/1999/xlink" content-type="arpha" xlink:type="simple">E8D1C3CC-1362-5E4A-B575-7C4CA4CFCBAA</object-id>
                    		<tp:taxon-name-part taxon-name-part-type="genus" reg="Lepidosira">Lepidosira</tp:taxon-name-part> <tp:taxon-name-part taxon-name-part-type="species" reg="cheni">cheni</tp:taxon-name-part>
                    	
                    		<object-id xmlns:xlink="http://www.w3.org/1999/xlink" content-type="zoobank" xlink:type="simple">https://zoobank.org/9D2AE746-1785-470D-A7BE-39EACA01E317</object-id>
                    	</tp:taxon-name><tp:taxon-status xmlns:xlink="http://www.w3.org/1999/xlink" xlink:type="simple">sp. nov.</tp:taxon-status><xref ref-type="fig" rid="F7">Figs 35</xref><xref ref-type="fig" rid="F8">, 36</xref><xref ref-type="fig" rid="F8">, 37</xref><xref ref-type="fig" rid="F8">, 38</xref><xref ref-type="fig" rid="F8">, 39</xref><xref ref-type="fig" rid="F8">, 40</xref><xref ref-type="fig" rid="F8">, 41</xref><xref ref-type="fig" rid="F8">, 42</xref><xref ref-type="fig" rid="F9">, 43</xref><xref ref-type="fig" rid="F9">, 44</xref><xref ref-type="fig" rid="F9">, 45</xref><xref ref-type="fig" rid="F9">, 46</xref><xref ref-type="fig" rid="F9">, 47</xref><xref ref-type="fig" rid="F9">, 48</xref><xref ref-type="fig" rid="F9">, 49</xref><xref ref-type="fig" rid="F9">, 50</xref><xref ref-type="fig" rid="F10">, 51</xref><xref ref-type="fig" rid="F10">, 52</xref><xref ref-type="fig" rid="F10">, 53</xref><xref ref-type="fig" rid="F10">, 54</xref><xref ref-type="fig" rid="F10">, 55</xref><xref ref-type="fig" rid="F10">, 56</xref><xref ref-type="fig" rid="F11">, 57</xref><xref ref-type="fig" rid="F11">, 58</xref><xref ref-type="fig" rid="F11">, 59</xref><xref ref-type="fig" rid="F12">, 60</xref><xref ref-type="fig" rid="F12">, 61</xref><xref ref-type="fig" rid="F12">, 62</xref><xref ref-type="fig" rid="F12">, 63</xref><xref ref-type="fig" rid="F12">, 64</xref><xref ref-type="fig" rid="F12">, 65</xref><xref ref-type="table" rid="T2">, Tables 2</xref><xref ref-type="table" rid="T3">, 3</xref></tp:nomenclature><tp:treatment-sec sec-type="Type material"><title>Type material.</title><p><bold><italic>Holotype</italic></bold> • ♀ on slide, China, Guangxi Autonomous Region, Guilin City, Longsheng Autonomous County, Huaping Natural Reserve, Anjiangping Protection Station, 26-V-2023, <named-content xmlns:xlink="http://www.w3.org/1999/xlink" content-type="dwc:verbatimCoordinates" xlink:type="simple">25°33'44"N, 109°56'16"E</named-content>, 1341.0 m asl, sample number 1274. <bold><italic>Paratypes</italic></bold> • 3♀♀ on slides, China, Guangxi Autonomous Region, Guilin City, Longsheng Autonomous County, Huaping Natural Reserve, Yunxigu Scenic Spot, 29-V-2023, <named-content xmlns:xlink="http://www.w3.org/1999/xlink" content-type="dwc:verbatimCoordinates" xlink:type="simple">25°33'25"N, 109°56'39"E</named-content>, 1340.5 m asl, sample number 1279. All collected by Y-T Ma.</p></tp:treatment-sec><tp:treatment-sec sec-type="Description"><title>Description.</title><p><bold><italic>Size</italic></bold>: Body length up to 2.15 mm.</p><p><bold><italic>Colour pattern</italic></bold>: Ground colour pale yellow. Eye patches dark blue; <abbrev xmlns:xlink="http://www.w3.org/1999/xlink" xlink:title="Abdominal segment(s)" xlink:type="simple">Abd</abbrev>. III blue pigmented almost entirely; posterior parts of <abbrev xmlns:xlink="http://www.w3.org/1999/xlink" xlink:title="Abdominal segment(s)" xlink:type="simple">Abd</abbrev>. IV and <abbrev xmlns:xlink="http://www.w3.org/1999/xlink" xlink:title="Abdominal segment(s)" xlink:type="simple">Abd</abbrev>. V also blue pigmented; distal parts of antenna and femur of hind leg with scattered blue pigment (Fig. <xref ref-type="fig" rid="F7">35</xref>).</p><fig id="F7" position="float" orientation="portrait"><object-id xmlns:xlink="http://www.w3.org/1999/xlink" content-type="doi" xlink:type="simple">10.3897/zookeys.1275.158254.figure35</object-id><object-id xmlns:xlink="http://www.w3.org/1999/xlink" content-type="arpha" xlink:type="simple">3789FD82-08EA-545D-B2C1-FC7AE34A3125</object-id><label>Figure 35.</label><caption><p>Habitus of <italic><tp:taxon-name><tp:taxon-name-part taxon-name-part-type="genus" reg="Lepidosira">Lepidosira</tp:taxon-name-part> <tp:taxon-name-part taxon-name-part-type="species" reg="cheni">cheni</tp:taxon-name-part></tp:taxon-name></italic> sp. nov. (lateral view). Scale bar: 1 mm.</p></caption><graphic xmlns:xlink="http://www.w3.org/1999/xlink" xlink:href="zookeys-1275-081_article-158254__-g007.jpg" id="oo_1569979.jpg" position="float" orientation="portrait" xlink:type="simple"><uri content-type="original_file" xlink:type="simple">https://binary.pensoft.net/fig/1569979</uri></graphic></fig><p><bold><italic>Scale</italic></bold>: Scales spinulated type (Figs <xref ref-type="fig" rid="F8">36</xref>, <xref ref-type="fig" rid="F8">37</xref>), present on terga (Fig. <xref ref-type="fig" rid="F8">38</xref>), <abbrev xmlns:xlink="http://www.w3.org/1999/xlink" xlink:title="Antennal segment(s)" xlink:type="simple">Ant</abbrev>. I–II (Fig. <xref ref-type="fig" rid="F8">39</xref>), head (Fig. <xref ref-type="fig" rid="F8">40</xref>), legs, ventral tube (Fig. <xref ref-type="fig" rid="F8">41</xref>), ventral side of manubrium and dentes (Fig. <xref ref-type="fig" rid="F8">42</xref>).</p><fig id="F8" position="float" orientation="portrait"><object-id xmlns:xlink="http://www.w3.org/1999/xlink" content-type="doi" xlink:type="simple">10.3897/zookeys.1275.158254.figures36-42</object-id><object-id xmlns:xlink="http://www.w3.org/1999/xlink" content-type="arpha" xlink:type="simple">2E022801-B782-5B3E-8426-7F3399AA3B47</object-id><label>Figures 36–42.</label><caption><p>Scales of <italic><tp:taxon-name><tp:taxon-name-part taxon-name-part-type="genus" reg="Lepidodens">Lepidodens</tp:taxon-name-part> <tp:taxon-name-part taxon-name-part-type="species" reg="cheni">cheni</tp:taxon-name-part></tp:taxon-name></italic> sp. nov. <bold>36</bold>. scale (dorsal view); <bold>37</bold>. photomicrograph of scale (dorsal view); <bold>38</bold>. SEM photomicrograph of scales on terga (dorsal view); <bold>39</bold>. photomicrograph of scales on <abbrev xmlns:xlink="http://www.w3.org/1999/xlink" xlink:title="Antennal segment(s)" xlink:type="simple">Ant</abbrev>. I–II (dorsal view); <bold>40</bold>. photomicrograph of scales on head (dorsal view); <bold>41</bold>. photomicrograph of scales on ventral tube (anterior view); <bold>42</bold>. SEM photomicrograph of scales on ventral dens. Scale bars: 20 μm.</p></caption><graphic xmlns:xlink="http://www.w3.org/1999/xlink" xlink:href="zookeys-1275-081_article-158254__-g008.jpg" id="oo_1569980.jpg" position="float" orientation="portrait" xlink:type="simple"><uri content-type="original_file" xlink:type="simple">https://binary.pensoft.net/fig/1569980</uri></graphic></fig><p><bold><italic>Head</italic></bold>: Antenna not annulated and 0.47–0.57 times length of body. Ratio of <abbrev xmlns:xlink="http://www.w3.org/1999/xlink" xlink:title="Antennal segment(s)" xlink:type="simple">Ant</abbrev>. I–IV as 1.00/1.36–1.80/1.30–1.39/2.00–3.00. Distal part of <abbrev xmlns:xlink="http://www.w3.org/1999/xlink" xlink:title="Antennal segment(s)" xlink:type="simple">Ant</abbrev>. IV with many sensory chaetae and normal ciliate chaetae, apical bulb bilobed (Fig. <xref ref-type="fig" rid="F9">43</xref>). Sensory organ of <abbrev xmlns:xlink="http://www.w3.org/1999/xlink" xlink:title="Antennal segment(s)" xlink:type="simple">Ant</abbrev>. III with two rod-like chaetae (Fig. <xref ref-type="fig" rid="F9">44</xref>). <abbrev xmlns:xlink="http://www.w3.org/1999/xlink" xlink:title="Antennal segment(s)" xlink:type="simple">Ant</abbrev>. II with two rod-like sensilla apically (Fig. <xref ref-type="fig" rid="F9">45</xref>). Eyes 8+8, G and H smaller than others, interocular area with p, v, t setae. Dorsal chaetotaxy of head with 5–6 antennal (<abbrev xmlns:xlink="http://www.w3.org/1999/xlink" xlink:title="antennal" xlink:type="simple">An</abbrev>), four median (M), seven sutural (S) <abbrev xmlns:xlink="http://www.w3.org/1999/xlink" xlink:title="macrochaeta(e)" xlink:type="simple">mac</abbrev> and two <abbrev xmlns:xlink="http://www.w3.org/1999/xlink" xlink:title="macrochaeta(e)" xlink:type="simple">mac</abbrev> in <abbrev xmlns:xlink="http://www.w3.org/1999/xlink" xlink:title="Group" xlink:type="simple">Gr</abbrev>. II (Fig. <xref ref-type="fig" rid="F9">46</xref>). Prelabral and labral chaetae as 4/5, 5, 4, prelabral chaetae ciliate and other smooth, labral papillae round (Fig. <xref ref-type="fig" rid="F9">47</xref>). Basal chaeta on maxillary outer lobe almost as thick as apical one; sublobal plate with three long and one short smooth chaetae-like processes (Fig. <xref ref-type="fig" rid="F9">48</xref>). Lateral process of labial papilla E differentiated, with tip not reaching apex of papilla E (Fig. <xref ref-type="fig" rid="F9">49</xref>). Labial base with MREL<sub>1</sub>L<sub>2</sub>, M<sub>2</sub> rarely present, all ciliate (Fig. <xref ref-type="fig" rid="F9">50</xref>).</p><fig id="F9" position="float" orientation="portrait"><object-id xmlns:xlink="http://www.w3.org/1999/xlink" content-type="doi" xlink:type="simple">10.3897/zookeys.1275.158254.figures43-50</object-id><object-id xmlns:xlink="http://www.w3.org/1999/xlink" content-type="arpha" xlink:type="simple">B094A309-634A-5B39-BD68-ABD55334CB23</object-id><label>Figures 43–50.</label><caption><p><italic><tp:taxon-name><tp:taxon-name-part taxon-name-part-type="genus" reg="Lepidosira">Lepidosira</tp:taxon-name-part> <tp:taxon-name-part taxon-name-part-type="species" reg="cheni">cheni</tp:taxon-name-part></tp:taxon-name></italic> sp. nov. <bold>43</bold>. apex of <abbrev xmlns:xlink="http://www.w3.org/1999/xlink" xlink:title="Antennal segment(s)" xlink:type="simple">Ant</abbrev>. IV (dorsal view); <bold>44</bold>. distal <abbrev xmlns:xlink="http://www.w3.org/1999/xlink" xlink:title="Antennal segment(s)" xlink:type="simple">Ant</abbrev>. III (ventral view); <bold>45</bold>. distal <abbrev xmlns:xlink="http://www.w3.org/1999/xlink" xlink:title="Antennal segment(s)" xlink:type="simple">Ant</abbrev>. II (ventral view); <bold>46</bold>. dorsal head (right side); <bold>47</bold>. prelabrum and labrum (dorsal view); <bold>48</bold>. maxillary palp and outer lobe (right side); <bold>49</bold>. labial papilla E (right side); <bold>50</bold>. labial and post-labial chaetotaxy (right side). Scale bars: 20 μm.</p></caption><graphic xmlns:xlink="http://www.w3.org/1999/xlink" xlink:href="zookeys-1275-081_article-158254__-g009.jpg" id="oo_1569981.jpg" position="float" orientation="portrait" xlink:type="simple"><uri content-type="original_file" xlink:type="simple">https://binary.pensoft.net/fig/1569981</uri></graphic></fig><p><bold><italic>Thorax</italic></bold>: <abbrev xmlns:xlink="http://www.w3.org/1999/xlink" xlink:title="Thoracic segment(s)" xlink:type="simple">Th</abbrev>. II with two medio-medial (m<sub>1</sub>, m<sub>2</sub>), two medio-sublateral (m<sub>4</sub>, m<sub>4i</sub>), 10–11 posterior <abbrev xmlns:xlink="http://www.w3.org/1999/xlink" xlink:title="macrochaeta(e)" xlink:type="simple">mac</abbrev>, one <abbrev xmlns:xlink="http://www.w3.org/1999/xlink" xlink:title="specialized microchaeta(e)" xlink:type="simple">ms</abbrev> and two <abbrev xmlns:xlink="http://www.w3.org/1999/xlink" xlink:title="specialised ordinary chaeta(e)" xlink:type="simple">sens</abbrev>. <abbrev xmlns:xlink="http://www.w3.org/1999/xlink" xlink:title="Thoracic segment(s)" xlink:type="simple">Th</abbrev>. III with four (a<sub>2</sub>, a<sub>3</sub>, p<sub>1</sub>, p<sub>2</sub>) central and nine lateral <abbrev xmlns:xlink="http://www.w3.org/1999/xlink" xlink:title="macrochaeta(e)" xlink:type="simple">mac</abbrev>, two <abbrev xmlns:xlink="http://www.w3.org/1999/xlink" xlink:title="specialised ordinary chaeta(e)" xlink:type="simple">sens</abbrev> (Fig. <xref ref-type="fig" rid="F10">51</xref>). Coxal chaetal formula as 5/6, 5–7/7 (Figs <xref ref-type="fig" rid="F10">52–54</xref>). Trochanteral organ with 48–80 smooth chaetae (Fig. <xref ref-type="fig" rid="F10">55</xref>). Tenent hair clavate, 1.15–1.22 length of inner edge of unguis; unguis with four inner teeth, basal pair located at 0.33–0.35 distance from base of inner edge of unguis, distal unpaired teeth at 0.66–0.70 and 0.87–0.89 distance from base, respectively; unguiculus lanceolate, outer edge slightly serrate (Fig. <xref ref-type="fig" rid="F10">56</xref>).</p><fig id="F10" position="float" orientation="portrait"><object-id xmlns:xlink="http://www.w3.org/1999/xlink" content-type="doi" xlink:type="simple">10.3897/zookeys.1275.158254.figures51-56</object-id><object-id xmlns:xlink="http://www.w3.org/1999/xlink" content-type="arpha" xlink:type="simple">CA9F501F-FEAA-55A8-B044-D454B36BA3D2</object-id><label>Figures 51–56.</label><caption><p><italic><tp:taxon-name><tp:taxon-name-part taxon-name-part-type="genus" reg="Lepidosira">Lepidosira</tp:taxon-name-part> <tp:taxon-name-part taxon-name-part-type="species" reg="cheni">cheni</tp:taxon-name-part></tp:taxon-name></italic> sp. nov. <bold>51</bold>. chaetotaxy of <abbrev xmlns:xlink="http://www.w3.org/1999/xlink" xlink:title="Thoracic segment(s)" xlink:type="simple">Th</abbrev>. II–III (right side); <bold>52–54</bold>. coxal chaetotaxy of fore, middle and hind leg; <bold>55</bold>. trochanteral organ (ventral view); <bold>56</bold>. hind foot complex (lateral view). Scale bars: 20 μm.</p></caption><graphic xmlns:xlink="http://www.w3.org/1999/xlink" xlink:href="zookeys-1275-081_article-158254__-g010.jpg" id="oo_1569982.jpg" position="float" orientation="portrait" xlink:type="simple"><uri content-type="original_file" xlink:type="simple">https://binary.pensoft.net/fig/1569982</uri></graphic></fig><p><bold><italic>Abdomen</italic></bold>: Range of <abbrev xmlns:xlink="http://www.w3.org/1999/xlink" xlink:title="Abdominal segment(s)" xlink:type="simple">Abd</abbrev>. IV length as 4.67–5.70 times dorsal axial length of <abbrev xmlns:xlink="http://www.w3.org/1999/xlink" xlink:title="Abdominal segment(s)" xlink:type="simple">Abd</abbrev>. III. Tergal <abbrev xmlns:xlink="http://www.w3.org/1999/xlink" xlink:title="specialized microchaeta(e)" xlink:type="simple">ms</abbrev> formula on <abbrev xmlns:xlink="http://www.w3.org/1999/xlink" xlink:title="Abdominal segment(s)" xlink:type="simple">Abd</abbrev>. I–<abbrev xmlns:xlink="http://www.w3.org/1999/xlink" xlink:title="Abdominal segment(s)" xlink:type="simple">Abd</abbrev>. V as 1, 0, 1, 0, 0, <abbrev xmlns:xlink="http://www.w3.org/1999/xlink" xlink:title="specialised ordinary chaeta(e)" xlink:type="simple">sens</abbrev> as 1, 2, 2, 2, 3. <abbrev xmlns:xlink="http://www.w3.org/1999/xlink" xlink:title="Abdominal segment(s)" xlink:type="simple">Abd</abbrev>. I with two (m<sub>3</sub>, m<sub>4</sub>) <abbrev xmlns:xlink="http://www.w3.org/1999/xlink" xlink:title="macrochaeta(e)" xlink:type="simple">mac</abbrev> and <abbrev xmlns:xlink="http://www.w3.org/1999/xlink" xlink:title="specialized microchaeta(e)" xlink:type="simple">ms</abbrev> anterior to m<sub>4</sub>. <abbrev xmlns:xlink="http://www.w3.org/1999/xlink" xlink:title="Abdominal segment(s)" xlink:type="simple">Abd</abbrev>. II usually with 3 (4) (a<sub>2</sub>, m<sub>3</sub>, m<sub>3e</sub>, a<sub>3</sub> rarely present) central, one (m<sub>5</sub>) lateral <abbrev xmlns:xlink="http://www.w3.org/1999/xlink" xlink:title="macrochaeta(e)" xlink:type="simple">mac</abbrev>. <abbrev xmlns:xlink="http://www.w3.org/1999/xlink" xlink:title="Abdominal segment(s)" xlink:type="simple">Abd</abbrev>. III with three (a<sub>2</sub>, a<sub>3</sub>, m<sub>3</sub>) central, five (am<sub>6</sub>, pm<sub>6</sub>, m<sub>7a</sub>, p<sub>6</sub>, p<sub>7</sub>) lateral <abbrev xmlns:xlink="http://www.w3.org/1999/xlink" xlink:title="macrochaeta(e)" xlink:type="simple">mac</abbrev> (Fig. <xref ref-type="fig" rid="F11">57</xref>). <abbrev xmlns:xlink="http://www.w3.org/1999/xlink" xlink:title="Abdominal segment(s)" xlink:type="simple">Abd</abbrev>. IV with two normal <abbrev xmlns:xlink="http://www.w3.org/1999/xlink" xlink:title="specialised ordinary chaeta(e)" xlink:type="simple">sens</abbrev>, 8–9 central and 16–21 (rarely 18) lateral <abbrev xmlns:xlink="http://www.w3.org/1999/xlink" xlink:title="macrochaeta(e)" xlink:type="simple">mac</abbrev> (Fig. <xref ref-type="fig" rid="F11">58</xref>). <abbrev xmlns:xlink="http://www.w3.org/1999/xlink" xlink:title="Abdominal segment(s)" xlink:type="simple">Abd</abbrev>. V with three <abbrev xmlns:xlink="http://www.w3.org/1999/xlink" xlink:title="specialised ordinary chaeta(e)" xlink:type="simple">sens</abbrev> (Fig. <xref ref-type="fig" rid="F11">59</xref>). Anterior face of ventral tube scaled with 3+3 large and many small ciliate chaetae, line connecting proximal and external-distal <abbrev xmlns:xlink="http://www.w3.org/1999/xlink" xlink:title="macrochaeta(e)" xlink:type="simple">mac</abbrev> oblique to median furrow (Fig. <xref ref-type="fig" rid="F12">60</xref>); posterior face scaled with two apical smooth chaetae besides numerous ciliate chaetae in different size (Fig. <xref ref-type="fig" rid="F12">61</xref>); each lateral flap with 5–6 smooth and 10 ciliate chaetae (Fig. <xref ref-type="fig" rid="F12">62</xref>). Manubrial plate dorsally with 5–11 ciliate <abbrev xmlns:xlink="http://www.w3.org/1999/xlink" xlink:title="macrochaeta(e)" xlink:type="simple">mac</abbrev> and 3 (rarely 2) pseudopores (Fig. <xref ref-type="fig" rid="F12">63</xref>); ventrally with 16–20 ciliate chaetae (Fig. <xref ref-type="fig" rid="F12">64</xref>). Mucro bidentate; tip of basal spine reaching apex of subapical tooth; distal smooth section of dens almost equal to mucro in length (Fig. <xref ref-type="fig" rid="F12">65</xref>).</p><fig id="F11" position="float" orientation="portrait"><object-id xmlns:xlink="http://www.w3.org/1999/xlink" content-type="doi" xlink:type="simple">10.3897/zookeys.1275.158254.figures57-59</object-id><object-id xmlns:xlink="http://www.w3.org/1999/xlink" content-type="arpha" xlink:type="simple">40BD7FFA-C97C-53F3-A6B6-C2FB67D8D6BE</object-id><label>Figures 57–59.</label><caption><p><italic><tp:taxon-name><tp:taxon-name-part taxon-name-part-type="genus" reg="Lepidosira">Lepidosira</tp:taxon-name-part> <tp:taxon-name-part taxon-name-part-type="species" reg="cheni">cheni</tp:taxon-name-part></tp:taxon-name></italic> sp. nov. <bold>57</bold>. chaetotaxy of <abbrev xmlns:xlink="http://www.w3.org/1999/xlink" xlink:title="Abdominal segment(s)" xlink:type="simple">Abd</abbrev>. I–III (right side); <bold>58</bold>. chaetotaxy of <abbrev xmlns:xlink="http://www.w3.org/1999/xlink" xlink:title="Abdominal segment(s)" xlink:type="simple">Abd</abbrev>. IV (right side); <bold>59</bold>. chaetotaxy of <abbrev xmlns:xlink="http://www.w3.org/1999/xlink" xlink:title="Abdominal segment(s)" xlink:type="simple">Abd</abbrev>. V (right side). Scale bars: 20 μm.</p></caption><graphic xmlns:xlink="http://www.w3.org/1999/xlink" xlink:href="zookeys-1275-081_article-158254__-g011.jpg" id="oo_1569983.jpg" position="float" orientation="portrait" xlink:type="simple"><uri content-type="original_file" xlink:type="simple">https://binary.pensoft.net/fig/1569983</uri></graphic></fig><fig id="F12" position="float" orientation="portrait"><object-id xmlns:xlink="http://www.w3.org/1999/xlink" content-type="doi" xlink:type="simple">10.3897/zookeys.1275.158254.figures60-65</object-id><object-id xmlns:xlink="http://www.w3.org/1999/xlink" content-type="arpha" xlink:type="simple">97F61F3C-38E3-5E8D-886D-81C062518401</object-id><label>Figures 60–65.</label><caption><p><italic><tp:taxon-name><tp:taxon-name-part taxon-name-part-type="genus" reg="Lepidosira">Lepidosira</tp:taxon-name-part> <tp:taxon-name-part taxon-name-part-type="species" reg="cheni">cheni</tp:taxon-name-part></tp:taxon-name></italic> sp. nov. <bold>60</bold>. anterior face of ventral tube; <bold>61</bold>. posterior face of ventral tube apically; <bold>62</bold>. lateral flap of ventral tube; <bold>63</bold>. manubrial plaque (dorsal view); <bold>64</bold>. ventro-apical part of manubrium; <bold>65</bold>. mucro (lateral view). Scale bars: 20 μm.</p></caption><graphic xmlns:xlink="http://www.w3.org/1999/xlink" xlink:href="zookeys-1275-081_article-158254__-g012.jpg" id="oo_1569984.jpg" position="float" orientation="portrait" xlink:type="simple"><uri content-type="original_file" xlink:type="simple">https://binary.pensoft.net/fig/1569984</uri></graphic></fig></tp:treatment-sec><tp:treatment-sec sec-type="Etymology"><title>Etymology.</title><p>Named after Prof. Zhilin Chen from Guangxi Normal University, China, who helped to collect the specimens of the new species.</p></tp:treatment-sec><tp:treatment-sec sec-type="Ecology"><title>Ecology.</title><p>Found in litter of subtropical forest, mainly composed of leaves of <italic><tp:taxon-name><tp:taxon-name-part taxon-name-part-type="genus" reg="Castanopsis">Castanopsis</tp:taxon-name-part> <tp:taxon-name-part taxon-name-part-type="species" reg="chinensis">chinensis</tp:taxon-name-part></tp:taxon-name></italic>, <italic><tp:taxon-name><tp:taxon-name-part taxon-name-part-type="genus" reg="Alangium">Alangium</tp:taxon-name-part> <tp:taxon-name-part taxon-name-part-type="species" reg="chinensis">chinensis</tp:taxon-name-part></tp:taxon-name></italic>, and <italic><tp:taxon-name><tp:taxon-name-part taxon-name-part-type="genus" reg="Schima">Schima</tp:taxon-name-part> <tp:taxon-name-part taxon-name-part-type="species" reg="superba">superba</tp:taxon-name-part></tp:taxon-name></italic>.</p></tp:treatment-sec><tp:treatment-sec sec-type="Remarks"><title>Remarks.</title><p>The new species is characterised by its colour pattern and the position of <abbrev xmlns:xlink="http://www.w3.org/1999/xlink" xlink:title="specialized microchaeta(e)" xlink:type="simple">ms</abbrev> on <abbrev xmlns:xlink="http://www.w3.org/1999/xlink" xlink:title="Abdominal segment(s)" xlink:type="simple">Abd</abbrev>. I. It is not similar to any known species of <italic><tp:taxon-name><tp:taxon-name-part taxon-name-part-type="genus" reg="Lepidosira">Lepidosira</tp:taxon-name-part></tp:taxon-name></italic> in colour pattern, and we compare it with the Vietnamese species <italic><tp:taxon-name><tp:taxon-name-part taxon-name-part-type="genus" reg="Lepidosira">L.</tp:taxon-name-part> <tp:taxon-name-part taxon-name-part-type="species" reg="alba">alba</tp:taxon-name-part></tp:taxon-name></italic> (Nguyen, 2005) and <italic><tp:taxon-name><tp:taxon-name-part taxon-name-part-type="genus" reg="Lepidosira">L.</tp:taxon-name-part> <tp:taxon-name-part taxon-name-part-type="species" reg="nigropunctata">nigropunctata</tp:taxon-name-part></tp:taxon-name></italic> (Nguyen, 2005) and the Indian species <italic><tp:taxon-name><tp:taxon-name-part taxon-name-part-type="genus" reg="Lepidosira">L.</tp:taxon-name-part> <tp:taxon-name-part taxon-name-part-type="species" reg="unguserrata">unguserrata</tp:taxon-name-part></tp:taxon-name></italic> Salmon, 1970. Their differences are listed in Table <xref ref-type="table" rid="T3">3</xref>.</p><table-wrap id="T3" position="float" orientation="portrait"><label>Table 3.</label><caption><p>Main differences between <italic><tp:taxon-name><tp:taxon-name-part taxon-name-part-type="genus" reg="Lepidosira">Lepidosira</tp:taxon-name-part> <tp:taxon-name-part taxon-name-part-type="species" reg="cheni">cheni</tp:taxon-name-part></tp:taxon-name></italic> sp. nov. and similar species.</p></caption><table><tbody><tr><th rowspan="1" colspan="1">Characters</th><th rowspan="1" colspan="1"><italic><tp:taxon-name><tp:taxon-name-part taxon-name-part-type="genus" reg="Lepidosira">L.</tp:taxon-name-part> <tp:taxon-name-part taxon-name-part-type="species" reg="cheni">cheni</tp:taxon-name-part></tp:taxon-name></italic> sp. nov.</th><th rowspan="1" colspan="1">
                      <italic>
                        <tp:taxon-name><tp:taxon-name-part taxon-name-part-type="genus" reg="Lepidosira">L.</tp:taxon-name-part> <tp:taxon-name-part taxon-name-part-type="species" reg="alba">alba</tp:taxon-name-part></tp:taxon-name>
                      </italic>
                    </th><th rowspan="1" colspan="1">
                      <italic>
                        <tp:taxon-name><tp:taxon-name-part taxon-name-part-type="genus" reg="Lepidosira">L.</tp:taxon-name-part> <tp:taxon-name-part taxon-name-part-type="species" reg="nigropunctata">nigropunctata</tp:taxon-name-part></tp:taxon-name>
                      </italic>
                    </th><th rowspan="1" colspan="1">
                      <italic>
                        <tp:taxon-name><tp:taxon-name-part taxon-name-part-type="genus" reg="Lepidosira">L.</tp:taxon-name-part> <tp:taxon-name-part taxon-name-part-type="species" reg="unguserrata">unguserrata</tp:taxon-name-part></tp:taxon-name>
                      </italic>
                    </th></tr><tr><td rowspan="1" colspan="1">A blue stripe on <abbrev xmlns:xlink="http://www.w3.org/1999/xlink" xlink:title="Abdominal segment(s)" xlink:type="simple">Abd</abbrev>. III</td><td rowspan="1" colspan="1">present</td><td rowspan="1" colspan="1">absent</td><td rowspan="1" colspan="1">absent</td><td rowspan="1" colspan="1">absent</td></tr><tr><td rowspan="1" colspan="1">A rectangular blue patch on <abbrev xmlns:xlink="http://www.w3.org/1999/xlink" xlink:title="Abdominal segment(s)" xlink:type="simple">Abd</abbrev>. IV</td><td rowspan="1" colspan="1">present</td><td rowspan="1" colspan="1">absent</td><td rowspan="1" colspan="1">absent</td><td rowspan="1" colspan="1">absent</td></tr><tr><td rowspan="1" colspan="1">Central <abbrev xmlns:xlink="http://www.w3.org/1999/xlink" xlink:title="macrochaeta(e)" xlink:type="simple">mac</abbrev> on <abbrev xmlns:xlink="http://www.w3.org/1999/xlink" xlink:title="Thoracic segment(s)" xlink:type="simple">Th</abbrev>. III</td><td rowspan="1" colspan="1">4</td><td rowspan="1" colspan="1">5</td><td rowspan="1" colspan="1">10</td><td rowspan="1" colspan="1">unknown</td></tr><tr><td rowspan="1" colspan="1">Mac on <abbrev xmlns:xlink="http://www.w3.org/1999/xlink" xlink:title="Abdominal segment(s)" xlink:type="simple">Abd</abbrev>. I</td><td rowspan="1" colspan="1">2</td><td rowspan="1" colspan="1">2</td><td rowspan="1" colspan="1">8</td><td rowspan="1" colspan="1">unknown</td></tr><tr><td rowspan="1" colspan="1">Central <abbrev xmlns:xlink="http://www.w3.org/1999/xlink" xlink:title="macrochaeta(e)" xlink:type="simple">mac</abbrev> on <abbrev xmlns:xlink="http://www.w3.org/1999/xlink" xlink:title="Abdominal segment(s)" xlink:type="simple">Abd</abbrev>. II</td><td rowspan="1" colspan="1">4</td><td rowspan="1" colspan="1">5</td><td rowspan="1" colspan="1">5</td><td rowspan="1" colspan="1">unknown</td></tr></tbody></table></table-wrap></tp:treatment-sec><tp:treatment-sec><!--Section generated to contain objects referenced in tp:taxon-treatment.--><table-wrap id="T2" position="float" orientation="portrait"><label>Table 2.</label><caption><p>Intraspecific variation of dorsal chaetotaxy of the new species described in the present paper (? = not clearly seen).</p></caption><table><tbody><tr><th rowspan="2" colspan="1">Species</th><th rowspan="2" colspan="1">Specimen number</th><th rowspan="1" colspan="4">Head</th><th rowspan="1" colspan="2"><abbrev xmlns:xlink="http://www.w3.org/1999/xlink" xlink:title="Thoracic segment(s)" xlink:type="simple">Th</abbrev>. II</th><th rowspan="1" colspan="2"><abbrev xmlns:xlink="http://www.w3.org/1999/xlink" xlink:title="Thoracic segment(s)" xlink:type="simple">Th</abbrev>. III</th><th rowspan="2" colspan="1"><abbrev xmlns:xlink="http://www.w3.org/1999/xlink" xlink:title="Abdominal segment(s)" xlink:type="simple">Abd</abbrev>. I</th><th rowspan="2" colspan="1">Central <abbrev xmlns:xlink="http://www.w3.org/1999/xlink" xlink:title="Abdominal segment(s)" xlink:type="simple">Abd</abbrev>. II</th><th rowspan="1" colspan="2"><abbrev xmlns:xlink="http://www.w3.org/1999/xlink" xlink:title="Abdominal segment(s)" xlink:type="simple">Abd</abbrev>. III</th><th rowspan="1" colspan="2"><abbrev xmlns:xlink="http://www.w3.org/1999/xlink" xlink:title="Abdominal segment(s)" xlink:type="simple">Abd</abbrev>. IV</th></tr><tr><th rowspan="1" colspan="1">
                      <abbrev xmlns:xlink="http://www.w3.org/1999/xlink" xlink:title="antennal" xlink:type="simple">An</abbrev>
                    </th><th rowspan="1" colspan="1">interocular chaetae</th><th rowspan="1" colspan="1"><abbrev xmlns:xlink="http://www.w3.org/1999/xlink" xlink:title="Group" xlink:type="simple">Gr</abbrev>. II</th><th rowspan="1" colspan="1">labial base</th><th rowspan="1" colspan="1">Mm</th><th rowspan="1" colspan="1">posterior</th><th rowspan="1" colspan="1">central</th><th rowspan="1" colspan="1">lateral</th><th rowspan="1" colspan="1">central</th><th rowspan="1" colspan="1">lateral</th><th rowspan="1" colspan="1">central</th><th rowspan="1" colspan="1">lateral</th></tr><tr><td rowspan="6" colspan="1"><italic><tp:taxon-name><tp:taxon-name-part taxon-name-part-type="genus" reg="Lepidodens">Lepidodens</tp:taxon-name-part> <tp:taxon-name-part taxon-name-part-type="species" reg="maculata">maculata</tp:taxon-name-part></tp:taxon-name></italic> sp. nov.</td><td rowspan="1" colspan="1">1281-1A</td><td rowspan="1" colspan="1">8</td><td rowspan="1" colspan="1">pqvrt</td><td rowspan="1" colspan="1">3</td><td rowspan="1" colspan="1">M<sub>1</sub>M<sub>2</sub>REL<sub>1</sub>L<sub>2</sub></td><td rowspan="1" colspan="1">3</td><td rowspan="1" colspan="1">9</td><td rowspan="1" colspan="1">4</td><td rowspan="1" colspan="1">10</td><td rowspan="1" colspan="1">3</td><td rowspan="1" colspan="1">5</td><td rowspan="1" colspan="1">3</td><td rowspan="1" colspan="1">4</td><td rowspan="1" colspan="1">15,16</td><td rowspan="1" colspan="1">23,24</td></tr><tr><td rowspan="1" colspan="1">1281-1B</td><td rowspan="1" colspan="1">8</td><td rowspan="1" colspan="1">pqvrt</td><td rowspan="1" colspan="1">3</td><td rowspan="1" colspan="1">M<sub>1</sub>M<sub>2</sub>REL<sub>1</sub>L<sub>2</sub></td><td rowspan="1" colspan="1">3</td><td rowspan="1" colspan="1">9</td><td rowspan="1" colspan="1">4</td><td rowspan="1" colspan="1">10</td><td rowspan="1" colspan="1">3</td><td rowspan="1" colspan="1">5</td><td rowspan="1" colspan="1">3</td><td rowspan="1" colspan="1">4</td><td rowspan="1" colspan="1">15</td><td rowspan="1" colspan="1">23</td></tr><tr><td rowspan="1" colspan="1">1307-17</td><td rowspan="1" colspan="1">8</td><td rowspan="1" colspan="1">pqvrt</td><td rowspan="1" colspan="1">3</td><td rowspan="1" colspan="1">M<sub>1</sub>M<sub>2</sub>REL<sub>1</sub>L<sub>2</sub></td><td rowspan="1" colspan="1">3</td><td rowspan="1" colspan="1">9</td><td rowspan="1" colspan="1">4</td><td rowspan="1" colspan="1">10</td><td rowspan="1" colspan="1">3</td><td rowspan="1" colspan="1">5</td><td rowspan="1" colspan="1">3</td><td rowspan="1" colspan="1">4</td><td rowspan="1" colspan="1">16</td><td rowspan="1" colspan="1">22</td></tr><tr><td rowspan="1" colspan="1">1307-18</td><td rowspan="1" colspan="1">7</td><td rowspan="1" colspan="1">pqvrt</td><td rowspan="1" colspan="1">3</td><td rowspan="1" colspan="1">MREL<sub>1</sub>L<sub>2</sub></td><td rowspan="1" colspan="1">3</td><td rowspan="1" colspan="1">9</td><td rowspan="1" colspan="1">4</td><td rowspan="1" colspan="1">10</td><td rowspan="1" colspan="1">3</td><td rowspan="1" colspan="1">?</td><td rowspan="1" colspan="1">3</td><td rowspan="1" colspan="1">4</td><td rowspan="1" colspan="1">14</td><td rowspan="1" colspan="1">?</td></tr><tr><td rowspan="1" colspan="1">1314-3</td><td rowspan="1" colspan="1">8</td><td rowspan="1" colspan="1">pqvrt</td><td rowspan="1" colspan="1">3</td><td rowspan="1" colspan="1">M<sub>1</sub>M<sub>2</sub>REL<sub>1</sub>L<sub>2</sub></td><td rowspan="1" colspan="1">3</td><td rowspan="1" colspan="1">9</td><td rowspan="1" colspan="1">4</td><td rowspan="1" colspan="1">?</td><td rowspan="1" colspan="1">3</td><td rowspan="1" colspan="1">4,5</td><td rowspan="1" colspan="1">3</td><td rowspan="1" colspan="1">4</td><td rowspan="1" colspan="1">17</td><td rowspan="1" colspan="1">?</td></tr><tr><td rowspan="1" colspan="1">1314-4</td><td rowspan="1" colspan="1">8,9</td><td rowspan="1" colspan="1">pqvrt</td><td rowspan="1" colspan="1">3</td><td rowspan="1" colspan="1">MREL<sub>1</sub>L<sub>2</sub></td><td rowspan="1" colspan="1">3</td><td rowspan="1" colspan="1">9</td><td rowspan="1" colspan="1">4</td><td rowspan="1" colspan="1">10</td><td rowspan="1" colspan="1">3</td><td rowspan="1" colspan="1">5</td><td rowspan="1" colspan="1">3</td><td rowspan="1" colspan="1">4</td><td rowspan="1" colspan="1">15,16</td><td rowspan="1" colspan="1">18</td></tr><tr><td rowspan="4" colspan="1"><italic><tp:taxon-name><tp:taxon-name-part taxon-name-part-type="genus" reg="Lepidosira">Lepidosira</tp:taxon-name-part> <tp:taxon-name-part taxon-name-part-type="species" reg="cheni">cheni</tp:taxon-name-part></tp:taxon-name></italic> sp. nov.</td><td rowspan="1" colspan="1">1274-8</td><td rowspan="1" colspan="1">5</td><td rowspan="1" colspan="1">pvt</td><td rowspan="1" colspan="1">?</td><td rowspan="1" colspan="1">M1M<sub>2</sub>REL<sub>1</sub>L<sub>2</sub></td><td rowspan="1" colspan="1">2</td><td rowspan="1" colspan="1">10,11</td><td rowspan="1" colspan="1">4</td><td rowspan="1" colspan="1">9</td><td rowspan="1" colspan="1">2</td><td rowspan="1" colspan="1">4</td><td rowspan="1" colspan="1">2,3</td><td rowspan="1" colspan="1">5</td><td rowspan="1" colspan="1">8,9</td><td rowspan="1" colspan="1">17</td></tr><tr><td rowspan="1" colspan="1">1279-1</td><td rowspan="1" colspan="1">6</td><td rowspan="1" colspan="1">pvt</td><td rowspan="1" colspan="1">2</td><td rowspan="1" colspan="1">MREL<sub>1</sub>L<sub>2</sub></td><td rowspan="1" colspan="1">2</td><td rowspan="1" colspan="1">10,11</td><td rowspan="1" colspan="1">4</td><td rowspan="1" colspan="1">9</td><td rowspan="1" colspan="1">2</td><td rowspan="1" colspan="1">3</td><td rowspan="1" colspan="1">3</td><td rowspan="1" colspan="1">5</td><td rowspan="1" colspan="1">8,9</td><td rowspan="1" colspan="1">17</td></tr><tr><td rowspan="1" colspan="1">1279-8A</td><td rowspan="1" colspan="1">6</td><td rowspan="1" colspan="1">pvt</td><td rowspan="1" colspan="1">2</td><td rowspan="1" colspan="1">MREL<sub>1</sub>L <sub>2</sub></td><td rowspan="1" colspan="1">2</td><td rowspan="1" colspan="1">10,11</td><td rowspan="1" colspan="1">4</td><td rowspan="1" colspan="1">9</td><td rowspan="1" colspan="1">2</td><td rowspan="1" colspan="1">3</td><td rowspan="1" colspan="1">3</td><td rowspan="1" colspan="1">5</td><td rowspan="1" colspan="1">8</td><td rowspan="1" colspan="1">16</td></tr><tr><td rowspan="1" colspan="1">1279-8B</td><td rowspan="1" colspan="1">6</td><td rowspan="1" colspan="1">pvt</td><td rowspan="1" colspan="1">2</td><td rowspan="1" colspan="1">M<sub>1</sub>M<sub>2</sub>REL<sub>1</sub>L<sub>2</sub></td><td rowspan="1" colspan="1">2</td><td rowspan="1" colspan="1">11</td><td rowspan="1" colspan="1">4</td><td rowspan="1" colspan="1">?</td><td rowspan="1" colspan="1">2</td><td rowspan="1" colspan="1">3</td><td rowspan="1" colspan="1">3</td><td rowspan="1" colspan="1">5</td><td rowspan="1" colspan="1">9</td><td rowspan="1" colspan="1">21</td></tr><tr><td rowspan="3" colspan="1"><italic><tp:taxon-name><tp:taxon-name-part taxon-name-part-type="genus" reg="Lepidosira">Lepidosira</tp:taxon-name-part> <tp:taxon-name-part taxon-name-part-type="species" reg="guilinensis">guilinensis</tp:taxon-name-part></tp:taxon-name></italic> sp. nov.</td><td rowspan="1" colspan="1">1274-11</td><td rowspan="1" colspan="1">8</td><td rowspan="1" colspan="1">pvt</td><td rowspan="1" colspan="1">1</td><td rowspan="1" colspan="1">M<sub>1</sub>M<sub>2</sub>M<sub>3</sub>REL<sub>1</sub>L<sub>2</sub></td><td rowspan="1" colspan="1">2</td><td rowspan="1" colspan="1">15</td><td rowspan="1" colspan="1">5</td><td rowspan="1" colspan="1">11</td><td rowspan="1" colspan="1">3</td><td rowspan="1" colspan="1">4</td><td rowspan="1" colspan="1">2</td><td rowspan="1" colspan="1">4</td><td rowspan="1" colspan="1">16</td><td rowspan="1" colspan="1">19</td></tr><tr><td rowspan="1" colspan="1">1274-14</td><td rowspan="1" colspan="1">7</td><td rowspan="1" colspan="1">pvt</td><td rowspan="1" colspan="1">1</td><td rowspan="1" colspan="1">M<sub>1</sub>M<sub>2</sub>M<sub>3</sub>REL<sub>1</sub>L<sub>2</sub></td><td rowspan="1" colspan="1">2</td><td rowspan="1" colspan="1">14</td><td rowspan="1" colspan="1">5</td><td rowspan="1" colspan="1">11</td><td rowspan="1" colspan="1">3</td><td rowspan="1" colspan="1">4</td><td rowspan="1" colspan="1">2</td><td rowspan="1" colspan="1">4</td><td rowspan="1" colspan="1">15,16</td><td rowspan="1" colspan="1">20</td></tr><tr><td rowspan="1" colspan="1">1277-9</td><td rowspan="1" colspan="1">8</td><td rowspan="1" colspan="1">pvt</td><td rowspan="1" colspan="1">1</td><td rowspan="1" colspan="1">M<sub>1</sub>M<sub>2</sub>M<sub>3</sub>REL<sub>1</sub>L<sub>2</sub></td><td rowspan="1" colspan="1">2</td><td rowspan="1" colspan="1">15</td><td rowspan="1" colspan="1">5</td><td rowspan="1" colspan="1">11</td><td rowspan="1" colspan="1">3</td><td rowspan="1" colspan="1">4</td><td rowspan="1" colspan="1">2</td><td rowspan="1" colspan="1">4</td><td rowspan="1" colspan="1">14,16</td><td rowspan="1" colspan="1">19</td></tr><tr><td rowspan="2" colspan="1"><italic><tp:taxon-name><tp:taxon-name-part taxon-name-part-type="genus" reg="Lepidosira">Lepidosira</tp:taxon-name-part> <tp:taxon-name-part taxon-name-part-type="species" reg="montis">montis</tp:taxon-name-part></tp:taxon-name></italic> sp. nov.</td><td rowspan="1" colspan="1">1321-22</td><td rowspan="1" colspan="1">11</td><td rowspan="1" colspan="1">pvt</td><td rowspan="1" colspan="1">1</td><td rowspan="1" colspan="1">M<sub>1</sub>M<sub>2</sub>M<sub>3</sub>REL<sub>1</sub>L<sub>2</sub></td><td rowspan="1" colspan="1">1</td><td rowspan="1" colspan="1">17</td><td rowspan="1" colspan="1">8</td><td rowspan="1" colspan="1">10</td><td rowspan="1" colspan="1">4</td><td rowspan="1" colspan="1">5</td><td rowspan="1" colspan="1">2</td><td rowspan="1" colspan="1">4</td><td rowspan="1" colspan="1">17,19</td><td rowspan="1" colspan="1">20,21</td></tr><tr><td rowspan="1" colspan="1">1321-24</td><td rowspan="1" colspan="1">10,11</td><td rowspan="1" colspan="1">pvt</td><td rowspan="1" colspan="1">1</td><td rowspan="1" colspan="1">M<sub>1</sub>M<sub>2</sub>M<sub>3</sub>REL<sub>1</sub>L<sub>2</sub></td><td rowspan="1" colspan="1">1</td><td rowspan="1" colspan="1">16</td><td rowspan="1" colspan="1">8</td><td rowspan="1" colspan="1">10</td><td rowspan="1" colspan="1">4</td><td rowspan="1" colspan="1">5</td><td rowspan="1" colspan="1">2</td><td rowspan="1" colspan="1">4</td><td rowspan="1" colspan="1">18,19</td><td rowspan="1" colspan="1">19</td></tr><tr><td rowspan="4" colspan="1"><italic><tp:taxon-name><tp:taxon-name-part taxon-name-part-type="genus" reg="Willowsia">Willowsia</tp:taxon-name-part> <tp:taxon-name-part taxon-name-part-type="species" reg="zhangi">zhangi</tp:taxon-name-part></tp:taxon-name></italic> sp. nov.</td><td rowspan="1" colspan="1">1310-7A</td><td rowspan="1" colspan="1">5,6</td><td rowspan="1" colspan="1">pvt</td><td rowspan="1" colspan="1">?</td><td rowspan="1" colspan="1">M<sub>1</sub>M<sub>2</sub>REL<sub>1</sub>L<sub>2</sub></td><td rowspan="1" colspan="1">2</td><td rowspan="1" colspan="1">17</td><td rowspan="1" colspan="1">8</td><td rowspan="1" colspan="1">14</td><td rowspan="1" colspan="1">3</td><td rowspan="1" colspan="1">4</td><td rowspan="1" colspan="1">3</td><td rowspan="1" colspan="1">5</td><td rowspan="1" colspan="1">8</td><td rowspan="1" colspan="1">19</td></tr><tr><td rowspan="1" colspan="1">1310-7B</td><td rowspan="1" colspan="1">5,6</td><td rowspan="1" colspan="1">pvt</td><td rowspan="1" colspan="1">3</td><td rowspan="1" colspan="1">M<sub>1</sub>M<sub>2</sub>REL<sub>1</sub>L<sub>2</sub></td><td rowspan="1" colspan="1">2</td><td rowspan="1" colspan="1">19</td><td rowspan="1" colspan="1">8</td><td rowspan="1" colspan="1">14</td><td rowspan="1" colspan="1">3</td><td rowspan="1" colspan="1">4</td><td rowspan="1" colspan="1">3</td><td rowspan="1" colspan="1">5</td><td rowspan="1" colspan="1">8</td><td rowspan="1" colspan="1">18,19</td></tr><tr><td rowspan="1" colspan="1">1310-7C</td><td rowspan="1" colspan="1">6</td><td rowspan="1" colspan="1">pvt</td><td rowspan="1" colspan="1">3</td><td rowspan="1" colspan="1">M<sub>1</sub>M<sub>2</sub>REL<sub>1</sub>L<sub>2</sub></td><td rowspan="1" colspan="1">2</td><td rowspan="1" colspan="1">16,20</td><td rowspan="1" colspan="1">8</td><td rowspan="1" colspan="1">14</td><td rowspan="1" colspan="1">3,4</td><td rowspan="1" colspan="1">4</td><td rowspan="1" colspan="1">3</td><td rowspan="1" colspan="1">5</td><td rowspan="1" colspan="1">8,9</td><td rowspan="1" colspan="1">16,21</td></tr><tr><td rowspan="1" colspan="1">1310-7D</td><td rowspan="1" colspan="1">6,7</td><td rowspan="1" colspan="1">pvt</td><td rowspan="1" colspan="1">3</td><td rowspan="1" colspan="1">M<sub>1</sub>M<sub>2</sub>REL<sub>1</sub>L<sub>2</sub></td><td rowspan="1" colspan="1">2</td><td rowspan="1" colspan="1">18</td><td rowspan="1" colspan="1">8</td><td rowspan="1" colspan="1">14</td><td rowspan="1" colspan="1">3</td><td rowspan="1" colspan="1">4</td><td rowspan="1" colspan="1">3</td><td rowspan="1" colspan="1">5</td><td rowspan="1" colspan="1">8</td><td rowspan="1" colspan="1">20</td></tr></tbody></table></table-wrap></tp:treatment-sec></tp:taxon-treatment>
