# Supplementary material for: Five new species of Entomobryinae (Collembola, Entomobryidae) from China
Source: Zookeys. 2026 Mar 26;1275:81–115. doi: 10.3897/zookeys.1275.158254 (PMC13047377; doi:10.3897/zookeys.1275.158254)
Supplement: XML Treatment for Lepidosira guilinensis [file zookeys.1275.158254-treatment5.xml]

<!DOCTYPE tp:taxon-treatment
  PUBLIC "-//TaxonX//DTD Taxonomic Treatment Publishing DTD v0 20100105//EN" "tax-treatment-NSO.dtd">
<tp:taxon-treatment xmlns:tp="http://www.plazi.org/taxpub"><tp:treatment-meta><kwd-group><label>Taxon classification</label><kwd>
                <named-content content-type="kingdom">Animalia</named-content>
              </kwd><kwd>
                <named-content content-type="order">Entomobryomorpha</named-content>
              </kwd><kwd>
                <named-content content-type="family">Entomobryidae</named-content>
              </kwd></kwd-group><mixed-citation publication-type="journal"><person-group><name><surname>Qian</surname><given-names>Xiao-Wei</given-names></name><name><surname>Ma</surname><given-names>Yi-Tong</given-names></name></person-group><article-title>Five new species of <tp:taxon-name><tp:taxon-name-part taxon-name-part-type="subfamily" reg="Entomobryinae">Entomobryinae</tp:taxon-name-part></tp:taxon-name> (<tp:taxon-name><tp:taxon-name-part taxon-name-part-type="subclass" reg="Collembola">Collembola</tp:taxon-name-part></tp:taxon-name>, <tp:taxon-name><tp:taxon-name-part taxon-name-part-type="family" reg="Entomobryidae">Entomobryidae</tp:taxon-name-part></tp:taxon-name>) from China</article-title><source>Zookeys</source><day>26</day><month>03</month><year>2026</year><volume>1275</volume><fpage>81</fpage><lpage>115</lpage><pub-id pub-id-type="doi">10.3897/zookeys.1275.158254</pub-id></mixed-citation></tp:treatment-meta><tp:nomenclature><tp:taxon-name><object-id xmlns:xlink="http://www.w3.org/1999/xlink" content-type="arpha" xlink:type="simple">3F873054-CE3F-5B3C-94B3-8DF76967105B</object-id>
                    		<tp:taxon-name-part taxon-name-part-type="genus" reg="Lepidosira">Lepidosira</tp:taxon-name-part> <tp:taxon-name-part taxon-name-part-type="species" reg="guilinensis">guilinensis</tp:taxon-name-part>
                    	
                    		<object-id xmlns:xlink="http://www.w3.org/1999/xlink" content-type="zoobank" xlink:type="simple">https://zoobank.org/7F916622-C7D8-4DD6-B2B6-8CDC6880B27A</object-id>
                    	</tp:taxon-name><tp:taxon-status xmlns:xlink="http://www.w3.org/1999/xlink" xlink:type="simple">sp. nov.</tp:taxon-status><xref ref-type="fig" rid="F13">Figs 66</xref><xref ref-type="fig" rid="F13">, 67</xref><xref ref-type="fig" rid="F13">, 68</xref><xref ref-type="fig" rid="F14">, 69</xref><xref ref-type="fig" rid="F14">, 70</xref><xref ref-type="fig" rid="F14">, 71</xref><xref ref-type="fig" rid="F14">, 72</xref><xref ref-type="fig" rid="F14">, 73</xref><xref ref-type="fig" rid="F14">, 74</xref><xref ref-type="fig" rid="F14">, 75</xref><xref ref-type="fig" rid="F14">, 76</xref><xref ref-type="fig" rid="F15">, 77</xref><xref ref-type="fig" rid="F15">, 78</xref><xref ref-type="fig" rid="F15">, 79</xref><xref ref-type="fig" rid="F15">, 80</xref><xref ref-type="fig" rid="F15">, 81</xref><xref ref-type="fig" rid="F15">, 82</xref><xref ref-type="fig" rid="F15">, 83</xref><xref ref-type="fig" rid="F15">, 84</xref><xref ref-type="fig" rid="F16">, 85</xref><xref ref-type="fig" rid="F16">, 86</xref><xref ref-type="fig" rid="F16">, 87</xref><xref ref-type="fig" rid="F16">, 88</xref><xref ref-type="fig" rid="F16">, 89</xref><xref ref-type="fig" rid="F16">, 90</xref><xref ref-type="fig" rid="F17">, 91</xref><xref ref-type="fig" rid="F17">, 92</xref><xref ref-type="fig" rid="F17">, 93</xref><xref ref-type="fig" rid="F18">, 94</xref><xref ref-type="fig" rid="F18">, 95</xref><xref ref-type="fig" rid="F18">, 96</xref><xref ref-type="fig" rid="F18">, 97</xref><xref ref-type="fig" rid="F18">, 98</xref><xref ref-type="fig" rid="F18">, 99</xref><xref ref-type="table" rid="T2">, Tables 2</xref><xref ref-type="table" rid="T4">, 4</xref></tp:nomenclature><tp:treatment-sec sec-type="Type material"><title>Type material.</title><p><bold><italic>Holotype</italic></bold> • ♀ on slide, China, Guangxi Autonomous Region, Guilin City, Longsheng Autonomous County, Huaping Natural Reserve, Guangfu Mountain, 28-V-2023, <named-content xmlns:xlink="http://www.w3.org/1999/xlink" content-type="dwc:verbatimCoordinates" xlink:type="simple">25°33'42"N, 109°56'13"E</named-content>, 1342.8 m asl, sample number 1277. <bold><italic>Paratypes</italic></bold> • 2♀♀ on slides, China, Guangxi Autonomous Region, Guilin City, Longsheng Autonomous County, Huaping Natural Reserve, Anjiangping Protection Station, 26-V-2023, <named-content xmlns:xlink="http://www.w3.org/1999/xlink" content-type="dwc:verbatimCoordinates" xlink:type="simple">25°33'44"N, 109°56'16"E</named-content>, 1341.0 m asl, sample number 1274. All collected by Y-T Ma.</p><table-wrap id="T4" position="float" orientation="portrait"><label>Table 4.</label><caption><p>Main differences between <italic><tp:taxon-name><tp:taxon-name-part taxon-name-part-type="genus" reg="Lepidosira">L.</tp:taxon-name-part> <tp:taxon-name-part taxon-name-part-type="species" reg="guilinensis">guilinensis</tp:taxon-name-part></tp:taxon-name></italic> sp. nov. and <italic><tp:taxon-name><tp:taxon-name-part taxon-name-part-type="genus" reg="Lepidosira">L.</tp:taxon-name-part> <tp:taxon-name-part taxon-name-part-type="species" reg="montis">montis</tp:taxon-name-part></tp:taxon-name></italic> sp. nov. and their similar species.</p></caption><table><tbody><tr><th rowspan="1" colspan="1">Characters</th><th rowspan="1" colspan="1"><italic><tp:taxon-name><tp:taxon-name-part taxon-name-part-type="genus" reg="Lepidosira">L.</tp:taxon-name-part> <tp:taxon-name-part taxon-name-part-type="species" reg="guilinensis">guilinensis</tp:taxon-name-part></tp:taxon-name></italic> sp. nov.</th><th rowspan="1" colspan="1"><italic><tp:taxon-name><tp:taxon-name-part taxon-name-part-type="genus" reg="Lepidosira">L.</tp:taxon-name-part> <tp:taxon-name-part taxon-name-part-type="species" reg="montis">montis</tp:taxon-name-part></tp:taxon-name></italic> sp. nov.</th><th rowspan="1" colspan="1">
                      <italic>
                        <tp:taxon-name><tp:taxon-name-part taxon-name-part-type="genus" reg="Lepidosira">L.</tp:taxon-name-part> <tp:taxon-name-part taxon-name-part-type="species" reg="nigropunctata">nigropunctata</tp:taxon-name-part></tp:taxon-name>
                      </italic>
                    </th><th rowspan="1" colspan="1"><italic><tp:taxon-name><tp:taxon-name-part taxon-name-part-type="genus" reg="Lepidosira">L.</tp:taxon-name-part> <tp:taxon-name-part taxon-name-part-type="species" reg="terraereginae">terraereginae</tp:taxon-name-part></tp:taxon-name></italic>*</th></tr><tr><td rowspan="1" colspan="1"><abbrev xmlns:xlink="http://www.w3.org/1999/xlink" xlink:title="antennal" xlink:type="simple">An</abbrev><abbrev xmlns:xlink="http://www.w3.org/1999/xlink" xlink:title="macrochaeta(e)" xlink:type="simple">mac</abbrev> on head</td><td rowspan="1" colspan="1">7–8</td><td rowspan="1" colspan="1">10–11</td><td rowspan="1" colspan="1">unknown</td><td rowspan="1" colspan="1">unknown</td></tr><tr><td rowspan="1" colspan="1">Medio-medial <abbrev xmlns:xlink="http://www.w3.org/1999/xlink" xlink:title="macrochaeta(e)" xlink:type="simple">mac</abbrev> on <abbrev xmlns:xlink="http://www.w3.org/1999/xlink" xlink:title="Thoracic segment(s)" xlink:type="simple">Th</abbrev>. II</td><td rowspan="1" colspan="1">2</td><td rowspan="1" colspan="1">1</td><td rowspan="1" colspan="1">2</td><td rowspan="1" colspan="1">unknown</td></tr><tr><td rowspan="1" colspan="1">Posterior <abbrev xmlns:xlink="http://www.w3.org/1999/xlink" xlink:title="macrochaeta(e)" xlink:type="simple">mac</abbrev> on <abbrev xmlns:xlink="http://www.w3.org/1999/xlink" xlink:title="Thoracic segment(s)" xlink:type="simple">Th</abbrev>. II</td><td rowspan="1" colspan="1">14–15</td><td rowspan="1" colspan="1">16–17</td><td rowspan="1" colspan="1">15</td><td rowspan="1" colspan="1">3</td></tr><tr><td rowspan="1" colspan="1">Central <abbrev xmlns:xlink="http://www.w3.org/1999/xlink" xlink:title="macrochaeta(e)" xlink:type="simple">mac</abbrev> on <abbrev xmlns:xlink="http://www.w3.org/1999/xlink" xlink:title="Thoracic segment(s)" xlink:type="simple">Th</abbrev>. II</td><td rowspan="1" colspan="1">5</td><td rowspan="1" colspan="1">8</td><td rowspan="1" colspan="1">10</td><td rowspan="1" colspan="1">0</td></tr><tr><td rowspan="1" colspan="1">Mac on <abbrev xmlns:xlink="http://www.w3.org/1999/xlink" xlink:title="Abdominal segment(s)" xlink:type="simple">Abd</abbrev>. I</td><td rowspan="1" colspan="1">3</td><td rowspan="1" colspan="1">4</td><td rowspan="1" colspan="1">8</td><td rowspan="1" colspan="1">0</td></tr><tr><td rowspan="1" colspan="1">Central <abbrev xmlns:xlink="http://www.w3.org/1999/xlink" xlink:title="macrochaeta(e)" xlink:type="simple">mac</abbrev> on <abbrev xmlns:xlink="http://www.w3.org/1999/xlink" xlink:title="Abdominal segment(s)" xlink:type="simple">Abd</abbrev>. II</td><td rowspan="1" colspan="1">4</td><td rowspan="1" colspan="1">5</td><td rowspan="1" colspan="1">5</td><td rowspan="1" colspan="1">3</td></tr><tr><td rowspan="1" colspan="1">Central <abbrev xmlns:xlink="http://www.w3.org/1999/xlink" xlink:title="macrochaeta(e)" xlink:type="simple">mac</abbrev> on <abbrev xmlns:xlink="http://www.w3.org/1999/xlink" xlink:title="Abdominal segment(s)" xlink:type="simple">Abd</abbrev>. III</td><td rowspan="1" colspan="1">2</td><td rowspan="1" colspan="1">2</td><td rowspan="1" colspan="1">2</td><td rowspan="1" colspan="1">1</td></tr><tr><td rowspan="1" colspan="1">Inner teeth on unguis</td><td rowspan="1" colspan="1">3</td><td rowspan="1" colspan="1">4</td><td rowspan="1" colspan="1">3</td><td rowspan="1" colspan="1">2</td></tr><tr><td rowspan="1" colspan="1">Ventral tube</td><td rowspan="1" colspan="1">scaled</td><td rowspan="1" colspan="1">scaled</td><td rowspan="1" colspan="1">unscaled</td><td rowspan="1" colspan="1">unscaled</td></tr></tbody></table><table-wrap-foot><fn><p>*Based on Yoshii and Greenslade’s description (1994).</p></fn></table-wrap-foot></table-wrap></tp:treatment-sec><tp:treatment-sec sec-type="Description"><title>Description.</title><p><bold><italic>Size</italic></bold>: Body length up to 2.39 mm.</p><p><bold><italic>Colour pattern</italic></bold>: Ground colour pale yellow. Eye patches dark blue; <abbrev xmlns:xlink="http://www.w3.org/1999/xlink" xlink:title="Thoracic segment(s)" xlink:type="simple">Th</abbrev>. II–<abbrev xmlns:xlink="http://www.w3.org/1999/xlink" xlink:title="Abdominal segment(s)" xlink:type="simple">Abd</abbrev>. III brown pigmented; antenna, lateral part of dorsal head, legs, posterior parts of <abbrev xmlns:xlink="http://www.w3.org/1999/xlink" xlink:title="Abdominal segment(s)" xlink:type="simple">Abd</abbrev>. IV and <abbrev xmlns:xlink="http://www.w3.org/1999/xlink" xlink:title="Abdominal segment(s)" xlink:type="simple">Abd</abbrev>. V also with brown pigment (Figs <xref ref-type="fig" rid="F13">66–68</xref>).</p><fig id="F13" position="float" orientation="portrait"><object-id xmlns:xlink="http://www.w3.org/1999/xlink" content-type="doi" xlink:type="simple">10.3897/zookeys.1275.158254.figures66-68</object-id><object-id xmlns:xlink="http://www.w3.org/1999/xlink" content-type="arpha" xlink:type="simple">0AD07C3E-6B84-53B8-A8B4-9FE531A6C212</object-id><label>Figures 66–68.</label><caption><p>Habitus of <italic><tp:taxon-name><tp:taxon-name-part taxon-name-part-type="genus" reg="Lepidosira">Lepidosira</tp:taxon-name-part> <tp:taxon-name-part taxon-name-part-type="species" reg="guilinensis">guilinensis</tp:taxon-name-part></tp:taxon-name></italic> sp. nov. (lateral view). Scale bar: 1 mm.</p></caption><graphic xmlns:xlink="http://www.w3.org/1999/xlink" xlink:href="zookeys-1275-081_article-158254__-g013.jpg" id="oo_1569985.jpg" position="float" orientation="portrait" xlink:type="simple"><uri content-type="original_file" xlink:type="simple">https://binary.pensoft.net/fig/1569985</uri></graphic></fig><p><bold><italic>Scales</italic></bold>: Scales spinulated type (Fig. <xref ref-type="fig" rid="F14">69</xref>), present on terga (Fig. <xref ref-type="fig" rid="F14">70</xref>), <abbrev xmlns:xlink="http://www.w3.org/1999/xlink" xlink:title="Antennal segment(s)" xlink:type="simple">Ant</abbrev>. I–II (Fig. <xref ref-type="fig" rid="F14">71</xref>), head, legs (Fig. <xref ref-type="fig" rid="F14">72</xref>), ventral tube (Fig. <xref ref-type="fig" rid="F14">73</xref>), ventral side of manubrium and dentes (Figs <xref ref-type="fig" rid="F14">74–76</xref>).</p><fig id="F14" position="float" orientation="portrait"><object-id xmlns:xlink="http://www.w3.org/1999/xlink" content-type="doi" xlink:type="simple">10.3897/zookeys.1275.158254.figures69-76</object-id><object-id xmlns:xlink="http://www.w3.org/1999/xlink" content-type="arpha" xlink:type="simple">D1ACEA65-56AD-5873-AABF-93ED5686732B</object-id><label>Figures 69–76.</label><caption><p>Scales of <italic><tp:taxon-name><tp:taxon-name-part taxon-name-part-type="genus" reg="Lepidosira">Lepidosira</tp:taxon-name-part> <tp:taxon-name-part taxon-name-part-type="species" reg="guilinensis">guilinensis</tp:taxon-name-part></tp:taxon-name></italic> sp. nov. <bold>69</bold>. scale (dorsal view); <bold>70</bold>. SEM photomicrograph of scales on terga (dorsal view); <bold>71</bold>. SEM photomicrograph of scales on <abbrev xmlns:xlink="http://www.w3.org/1999/xlink" xlink:title="Antennal segment(s)" xlink:type="simple">Ant</abbrev>. I–II (dorsal view); <bold>72</bold>. SEM photomicrograph of scales on leg; <bold>73</bold>. photomicrograph of scales on ventral tube (anterior view); <bold>74</bold>. photomicrograph of scales on ventral manubrium; <bold>75</bold>. photomicrograph of scales on ventral dens; <bold>76</bold>. SEM photomicrograph of scales on ventral dens. Scale bars: 20 μm.</p></caption><graphic xmlns:xlink="http://www.w3.org/1999/xlink" xlink:href="zookeys-1275-081_article-158254__-g014.jpg" id="oo_1569986.jpg" position="float" orientation="portrait" xlink:type="simple"><uri content-type="original_file" xlink:type="simple">https://binary.pensoft.net/fig/1569986</uri></graphic></fig><p><bold><italic>Head</italic></bold>: Antenna not annulated and 0.49–0.59 times length of body. Ratio of <abbrev xmlns:xlink="http://www.w3.org/1999/xlink" xlink:title="Antennal segment(s)" xlink:type="simple">Ant</abbrev>. I–IV as 1.00/1.30–1.73/1.20–1.64/2.30–2.75. Distal part of <abbrev xmlns:xlink="http://www.w3.org/1999/xlink" xlink:title="Antennal segment(s)" xlink:type="simple">Ant</abbrev>. IV with many sensory chaetae and normal ciliate chaetae, apical bulb bilobed (Fig. <xref ref-type="fig" rid="F15">77</xref>). Sensory organ of <abbrev xmlns:xlink="http://www.w3.org/1999/xlink" xlink:title="Antennal segment(s)" xlink:type="simple">Ant</abbrev>. III with two rod-like chaetae (Fig. <xref ref-type="fig" rid="F15">78</xref>). <abbrev xmlns:xlink="http://www.w3.org/1999/xlink" xlink:title="Antennal segment(s)" xlink:type="simple">Ant</abbrev>. II with 3–4 rod-like sensilla apically (Fig. <xref ref-type="fig" rid="F15">79</xref>). Eyes 8+8, G and H smaller than others, interocular interocular area with p, v, t setae. Dorsal chaetotaxy of head with seven or eight antennal (<abbrev xmlns:xlink="http://www.w3.org/1999/xlink" xlink:title="antennal" xlink:type="simple">An</abbrev>), four median (M), eight sutural (S) <abbrev xmlns:xlink="http://www.w3.org/1999/xlink" xlink:title="macrochaeta(e)" xlink:type="simple">mac</abbrev> and one <abbrev xmlns:xlink="http://www.w3.org/1999/xlink" xlink:title="macrochaeta(e)" xlink:type="simple">mac</abbrev> in <abbrev xmlns:xlink="http://www.w3.org/1999/xlink" xlink:title="Group" xlink:type="simple">Gr</abbrev>. II (Fig. <xref ref-type="fig" rid="F15">80</xref>). Prelabral and labral chaetae as 4/5, 5, 4, prelabral chaetae ciliate and others smooth, labral papillae round (Fig. <xref ref-type="fig" rid="F15">81</xref>). Basal chaeta on maxillary outer lobe almost as thick as apical one; sublobal plate with three long and one short smooth chaetae-like processes (Fig. <xref ref-type="fig" rid="F15">82</xref>). Lateral process of labial papilla E differentiated, with tip not reaching apex of papilla E (Fig. <xref ref-type="fig" rid="F15">83</xref>). Labial base with M<sub>1</sub>M<sub>2</sub>M<sub>3</sub>REL<sub>1</sub>L<sub>2</sub>, all ciliate (Fig. <xref ref-type="fig" rid="F15">84</xref>).</p><fig id="F15" position="float" orientation="portrait"><object-id xmlns:xlink="http://www.w3.org/1999/xlink" content-type="doi" xlink:type="simple">10.3897/zookeys.1275.158254.figures77-84</object-id><object-id xmlns:xlink="http://www.w3.org/1999/xlink" content-type="arpha" xlink:type="simple">6F297EC3-9909-56A5-AEC6-BF78E052795E</object-id><label>Figures 77–84.</label><caption><p><italic><tp:taxon-name><tp:taxon-name-part taxon-name-part-type="genus" reg="Lepidosira">Lepidosira</tp:taxon-name-part> <tp:taxon-name-part taxon-name-part-type="species" reg="guilinensis">guilinensis</tp:taxon-name-part></tp:taxon-name></italic> sp. nov. <bold>77</bold>. apex of <abbrev xmlns:xlink="http://www.w3.org/1999/xlink" xlink:title="Antennal segment(s)" xlink:type="simple">Ant</abbrev>. IV (dorsal view); <bold>78</bold>. distal <abbrev xmlns:xlink="http://www.w3.org/1999/xlink" xlink:title="Antennal segment(s)" xlink:type="simple">Ant</abbrev>. III (ventral view); <bold>79</bold>. distal <abbrev xmlns:xlink="http://www.w3.org/1999/xlink" xlink:title="Antennal segment(s)" xlink:type="simple">Ant</abbrev>. II (ventral view); <bold>80</bold>. dorsal head (right side); <bold>81</bold>. prelabrum and labrum (dorsal view); <bold>82</bold>. maxillary palp and outer lobe (right side); <bold>83</bold>. labial papilla E (right side); <bold>84</bold>. labial and post-labial chaetotaxy (right side). Scale bars: 20 μm.</p></caption><graphic xmlns:xlink="http://www.w3.org/1999/xlink" xlink:href="zookeys-1275-081_article-158254__-g015.jpg" id="oo_1569987.jpg" position="float" orientation="portrait" xlink:type="simple"><uri content-type="original_file" xlink:type="simple">https://binary.pensoft.net/fig/1569987</uri></graphic></fig><p><bold><italic>Thorax</italic></bold>: <abbrev xmlns:xlink="http://www.w3.org/1999/xlink" xlink:title="Thoracic segment(s)" xlink:type="simple">Th</abbrev>. II with two medio-medial (m<sub>1</sub>, m<sub>2</sub>), two medio-sublateral (m<sub>4</sub>, m<sub>4i</sub>), 14–15 posterior <abbrev xmlns:xlink="http://www.w3.org/1999/xlink" xlink:title="macrochaeta(e)" xlink:type="simple">mac</abbrev>, one <abbrev xmlns:xlink="http://www.w3.org/1999/xlink" xlink:title="specialized microchaeta(e)" xlink:type="simple">ms</abbrev> and two <abbrev xmlns:xlink="http://www.w3.org/1999/xlink" xlink:title="specialised ordinary chaeta(e)" xlink:type="simple">sens</abbrev>. <abbrev xmlns:xlink="http://www.w3.org/1999/xlink" xlink:title="Thoracic segment(s)" xlink:type="simple">Th</abbrev>. III with five central and 11 lateral <abbrev xmlns:xlink="http://www.w3.org/1999/xlink" xlink:title="macrochaeta(e)" xlink:type="simple">mac</abbrev>, two <abbrev xmlns:xlink="http://www.w3.org/1999/xlink" xlink:title="specialised ordinary chaeta(e)" xlink:type="simple">sens</abbrev> (Fig. <xref ref-type="fig" rid="F16">85</xref>). Coxal chaetal formula as 7/10–11, 9–12/11 (Figs <xref ref-type="fig" rid="F16">86–88</xref>). Trochanteral organ with 42–63 smooth chaetae (Fig. <xref ref-type="fig" rid="F16">89</xref>). Tenent hair clavate, 1.01–1.10 length of inner edge of unguis; unguis with three inner teeth, basal pair located at 0.34–0.37 distance from base of inner edge of unguis, distal one at 0.66–0.70 distance from base; unguiculus lanceolate, outer edge slightly serrate (Fig. <xref ref-type="fig" rid="F16">90</xref>).</p><fig id="F16" position="float" orientation="portrait"><object-id xmlns:xlink="http://www.w3.org/1999/xlink" content-type="doi" xlink:type="simple">10.3897/zookeys.1275.158254.figures85-90</object-id><object-id xmlns:xlink="http://www.w3.org/1999/xlink" content-type="arpha" xlink:type="simple">FAF3C2A0-7FFC-5704-9C2C-689C09367F6E</object-id><label>Figures 85–90.</label><caption><p><italic><tp:taxon-name><tp:taxon-name-part taxon-name-part-type="genus" reg="Lepidosira">Lepidosira</tp:taxon-name-part> <tp:taxon-name-part taxon-name-part-type="species" reg="guilinensis">guilinensis</tp:taxon-name-part></tp:taxon-name></italic> sp. nov. <bold>85</bold>. chaetotaxy of <abbrev xmlns:xlink="http://www.w3.org/1999/xlink" xlink:title="Thoracic segment(s)" xlink:type="simple">Th</abbrev>. II–III (right side); <bold>86–88</bold>. coxal chaetotaxy of fore, middle and hind leg; <bold>89</bold>. trochanteral organ (ventral view); <bold>90</bold>. hind foot complex (lateral view). Scale bars: 20 μm.</p></caption><graphic xmlns:xlink="http://www.w3.org/1999/xlink" xlink:href="zookeys-1275-081_article-158254__-g016.jpg" id="oo_1569988.jpg" position="float" orientation="portrait" xlink:type="simple"><uri content-type="original_file" xlink:type="simple">https://binary.pensoft.net/fig/1569988</uri></graphic></fig><p><bold><italic>Abdomen</italic></bold>: Range of <abbrev xmlns:xlink="http://www.w3.org/1999/xlink" xlink:title="Abdominal segment(s)" xlink:type="simple">Abd</abbrev>. IV length as 5.71–6.10 times dorsal axial length of <abbrev xmlns:xlink="http://www.w3.org/1999/xlink" xlink:title="Abdominal segment(s)" xlink:type="simple">Abd</abbrev>. III. Tergal <abbrev xmlns:xlink="http://www.w3.org/1999/xlink" xlink:title="specialized microchaeta(e)" xlink:type="simple">ms</abbrev> formula on <abbrev xmlns:xlink="http://www.w3.org/1999/xlink" xlink:title="Abdominal segment(s)" xlink:type="simple">Abd</abbrev>. I–<abbrev xmlns:xlink="http://www.w3.org/1999/xlink" xlink:title="Abdominal segment(s)" xlink:type="simple">Abd</abbrev>. V as 1, 0, 1, 0, 0, <abbrev xmlns:xlink="http://www.w3.org/1999/xlink" xlink:title="specialised ordinary chaeta(e)" xlink:type="simple">sens</abbrev> as 1, 2, 2, 2, 3. <abbrev xmlns:xlink="http://www.w3.org/1999/xlink" xlink:title="Abdominal segment(s)" xlink:type="simple">Abd</abbrev>. I with three (m<sub>2</sub>, m<sub>3</sub>, m<sub>4</sub>) <abbrev xmlns:xlink="http://www.w3.org/1999/xlink" xlink:title="macrochaeta(e)" xlink:type="simple">mac</abbrev>, <abbrev xmlns:xlink="http://www.w3.org/1999/xlink" xlink:title="specialized microchaeta(e)" xlink:type="simple">ms</abbrev> outer to m4. <abbrev xmlns:xlink="http://www.w3.org/1999/xlink" xlink:title="Abdominal segment(s)" xlink:type="simple">Abd</abbrev>. II with four (a<sub>2</sub>, m<sub>3</sub>, m<sub>3e</sub>, m<sub>3ep</sub>) central, one (m5) lateral <abbrev xmlns:xlink="http://www.w3.org/1999/xlink" xlink:title="macrochaeta(e)" xlink:type="simple">mac</abbrev>. <abbrev xmlns:xlink="http://www.w3.org/1999/xlink" xlink:title="Abdominal segment(s)" xlink:type="simple">Abd</abbrev>. III with two (a<sub>2</sub>, m<sub>3</sub>) central, four (am<sub>6</sub>, pm<sub>6</sub>, m<sub>7a</sub>, p<sub>6</sub>) lateral <abbrev xmlns:xlink="http://www.w3.org/1999/xlink" xlink:title="macrochaeta(e)" xlink:type="simple">mac</abbrev> (Fig. <xref ref-type="fig" rid="F17">91</xref>). <abbrev xmlns:xlink="http://www.w3.org/1999/xlink" xlink:title="Abdominal segment(s)" xlink:type="simple">Abd</abbrev>. IV with two normal <abbrev xmlns:xlink="http://www.w3.org/1999/xlink" xlink:title="specialised ordinary chaeta(e)" xlink:type="simple">sens</abbrev>, 14–16 central and 19–20 lateral <abbrev xmlns:xlink="http://www.w3.org/1999/xlink" xlink:title="macrochaeta(e)" xlink:type="simple">mac</abbrev> (Fig. <xref ref-type="fig" rid="F17">92</xref>). <abbrev xmlns:xlink="http://www.w3.org/1999/xlink" xlink:title="Abdominal segment(s)" xlink:type="simple">Abd</abbrev>. V with three <abbrev xmlns:xlink="http://www.w3.org/1999/xlink" xlink:title="specialised ordinary chaeta(e)" xlink:type="simple">sens</abbrev> (Fig. <xref ref-type="fig" rid="F17">93</xref>). Anterior face of ventral tube scaled with 3+3 large and many small ciliate chaetae, line connecting proximal and external-distal <abbrev xmlns:xlink="http://www.w3.org/1999/xlink" xlink:title="macrochaeta(e)" xlink:type="simple">mac</abbrev> oblique to median furrow (Fig. <xref ref-type="fig" rid="F18">94</xref>); posterior face scaled with two apical smooth chaetae besides numerous ciliate chaetae in different size (Fig. <xref ref-type="fig" rid="F18">95</xref>); each lateral flap with five smooth and 16–21 ciliate chaetae (Fig. <xref ref-type="fig" rid="F18">96</xref>). Manubrial plate dorsally with 17–21 (rarely 10) ciliate <abbrev xmlns:xlink="http://www.w3.org/1999/xlink" xlink:title="macrochaeta(e)" xlink:type="simple">mac</abbrev> and three (rarely 2) pseudopores (Fig. <xref ref-type="fig" rid="F18">97</xref>); ventrally with 27–33 ciliate chaetae (Fig. <xref ref-type="fig" rid="F18">98</xref>). Mucro bidentate; tip of basal spine reaching apex of subapical tooth; distal smooth section of dens almost equal to mucro in length (Fig. <xref ref-type="fig" rid="F18">99</xref>).</p><fig id="F17" position="float" orientation="portrait"><object-id xmlns:xlink="http://www.w3.org/1999/xlink" content-type="doi" xlink:type="simple">10.3897/zookeys.1275.158254.figures91-93</object-id><object-id xmlns:xlink="http://www.w3.org/1999/xlink" content-type="arpha" xlink:type="simple">98AA974D-E3BE-5D64-B721-6E652899975B</object-id><label>Figures 91–93.</label><caption><p><italic><tp:taxon-name><tp:taxon-name-part taxon-name-part-type="genus" reg="Lepidosira">Lepidosira</tp:taxon-name-part> <tp:taxon-name-part taxon-name-part-type="species" reg="guilinensis">guilinensis</tp:taxon-name-part></tp:taxon-name></italic> sp. nov. <bold>91</bold>. chaetotaxy of <abbrev xmlns:xlink="http://www.w3.org/1999/xlink" xlink:title="Abdominal segment(s)" xlink:type="simple">Abd</abbrev>. I–III (right side); <bold>92</bold>. chaetotaxy of <abbrev xmlns:xlink="http://www.w3.org/1999/xlink" xlink:title="Abdominal segment(s)" xlink:type="simple">Abd</abbrev>. IV (right side); <bold>93</bold>. chaetotaxy of <abbrev xmlns:xlink="http://www.w3.org/1999/xlink" xlink:title="Abdominal segment(s)" xlink:type="simple">Abd</abbrev>. V (right side). Scale bars: 20 μm.</p></caption><graphic xmlns:xlink="http://www.w3.org/1999/xlink" xlink:href="zookeys-1275-081_article-158254__-g017.jpg" id="oo_1569989.jpg" position="float" orientation="portrait" xlink:type="simple"><uri content-type="original_file" xlink:type="simple">https://binary.pensoft.net/fig/1569989</uri></graphic></fig><fig id="F18" position="float" orientation="portrait"><object-id xmlns:xlink="http://www.w3.org/1999/xlink" content-type="doi" xlink:type="simple">10.3897/zookeys.1275.158254.figures94-99</object-id><object-id xmlns:xlink="http://www.w3.org/1999/xlink" content-type="arpha" xlink:type="simple">215CB93A-5AE8-593F-814E-AB03ABB50950</object-id><label>Figures 94–99.</label><caption><p><italic><tp:taxon-name><tp:taxon-name-part taxon-name-part-type="genus" reg="Lepidosira">Lepidosira</tp:taxon-name-part> <tp:taxon-name-part taxon-name-part-type="species" reg="guilinensis">guilinensis</tp:taxon-name-part></tp:taxon-name></italic> sp. nov. <bold>94</bold>. anterior face of ventral tube; <bold>95</bold>. posterior face of ventral tube apically; <bold>96</bold>. lateral flap of ventral tube; <bold>97</bold>. manubrial plaque (dorsal view); <bold>98</bold>. ventro-apical part of manubrium; <bold>99</bold>. mucro (lateral view). Scale bars: 20 μm.</p></caption><graphic xmlns:xlink="http://www.w3.org/1999/xlink" xlink:href="zookeys-1275-081_article-158254__-g018.jpg" id="oo_1569990.jpg" position="float" orientation="portrait" xlink:type="simple"><uri content-type="original_file" xlink:type="simple">https://binary.pensoft.net/fig/1569990</uri></graphic></fig></tp:treatment-sec><tp:treatment-sec sec-type="Etymology"><title>Etymology.</title><p>Named after its locality: Guilin City.</p></tp:treatment-sec><tp:treatment-sec sec-type="Ecology"><title>Ecology.</title><p>Found in litter of subtropical forest, mainly composed of leaves of <italic><tp:taxon-name><tp:taxon-name-part taxon-name-part-type="genus" reg="Castanopsis">Castanopsis</tp:taxon-name-part> <tp:taxon-name-part taxon-name-part-type="species" reg="chinensis">chinensis</tp:taxon-name-part></tp:taxon-name></italic>, <italic><tp:taxon-name><tp:taxon-name-part taxon-name-part-type="genus" reg="Alangium">Alangium</tp:taxon-name-part> <tp:taxon-name-part taxon-name-part-type="species" reg="chinensis">chinensis</tp:taxon-name-part></tp:taxon-name></italic>, <italic><tp:taxon-name><tp:taxon-name-part taxon-name-part-type="genus" reg="Schima">Schima</tp:taxon-name-part> <tp:taxon-name-part taxon-name-part-type="species" reg="superba">superba</tp:taxon-name-part></tp:taxon-name></italic> and <italic><tp:taxon-name><tp:taxon-name-part taxon-name-part-type="genus" reg="Mallotus">Mallotus</tp:taxon-name-part> <tp:taxon-name-part taxon-name-part-type="species" reg="tenuifolius">tenuifolius</tp:taxon-name-part></tp:taxon-name></italic>.</p></tp:treatment-sec><tp:treatment-sec><!--Section generated to contain objects referenced in tp:taxon-treatment.--><table-wrap id="T2" position="float" orientation="portrait"><label>Table 2.</label><caption><p>Intraspecific variation of dorsal chaetotaxy of the new species described in the present paper (? = not clearly seen).</p></caption><table><tbody><tr><th rowspan="2" colspan="1">Species</th><th rowspan="2" colspan="1">Specimen number</th><th rowspan="1" colspan="4">Head</th><th rowspan="1" colspan="2"><abbrev xmlns:xlink="http://www.w3.org/1999/xlink" xlink:title="Thoracic segment(s)" xlink:type="simple">Th</abbrev>. II</th><th rowspan="1" colspan="2"><abbrev xmlns:xlink="http://www.w3.org/1999/xlink" xlink:title="Thoracic segment(s)" xlink:type="simple">Th</abbrev>. III</th><th rowspan="2" colspan="1"><abbrev xmlns:xlink="http://www.w3.org/1999/xlink" xlink:title="Abdominal segment(s)" xlink:type="simple">Abd</abbrev>. I</th><th rowspan="2" colspan="1">Central <abbrev xmlns:xlink="http://www.w3.org/1999/xlink" xlink:title="Abdominal segment(s)" xlink:type="simple">Abd</abbrev>. II</th><th rowspan="1" colspan="2"><abbrev xmlns:xlink="http://www.w3.org/1999/xlink" xlink:title="Abdominal segment(s)" xlink:type="simple">Abd</abbrev>. III</th><th rowspan="1" colspan="2"><abbrev xmlns:xlink="http://www.w3.org/1999/xlink" xlink:title="Abdominal segment(s)" xlink:type="simple">Abd</abbrev>. IV</th></tr><tr><th rowspan="1" colspan="1">
                      <abbrev xmlns:xlink="http://www.w3.org/1999/xlink" xlink:title="antennal" xlink:type="simple">An</abbrev>
                    </th><th rowspan="1" colspan="1">interocular chaetae</th><th rowspan="1" colspan="1"><abbrev xmlns:xlink="http://www.w3.org/1999/xlink" xlink:title="Group" xlink:type="simple">Gr</abbrev>. II</th><th rowspan="1" colspan="1">labial base</th><th rowspan="1" colspan="1">Mm</th><th rowspan="1" colspan="1">posterior</th><th rowspan="1" colspan="1">central</th><th rowspan="1" colspan="1">lateral</th><th rowspan="1" colspan="1">central</th><th rowspan="1" colspan="1">lateral</th><th rowspan="1" colspan="1">central</th><th rowspan="1" colspan="1">lateral</th></tr><tr><td rowspan="6" colspan="1"><italic><tp:taxon-name><tp:taxon-name-part taxon-name-part-type="genus" reg="Lepidodens">Lepidodens</tp:taxon-name-part> <tp:taxon-name-part taxon-name-part-type="species" reg="maculata">maculata</tp:taxon-name-part></tp:taxon-name></italic> sp. nov.</td><td rowspan="1" colspan="1">1281-1A</td><td rowspan="1" colspan="1">8</td><td rowspan="1" colspan="1">pqvrt</td><td rowspan="1" colspan="1">3</td><td rowspan="1" colspan="1">M<sub>1</sub>M<sub>2</sub>REL<sub>1</sub>L<sub>2</sub></td><td rowspan="1" colspan="1">3</td><td rowspan="1" colspan="1">9</td><td rowspan="1" colspan="1">4</td><td rowspan="1" colspan="1">10</td><td rowspan="1" colspan="1">3</td><td rowspan="1" colspan="1">5</td><td rowspan="1" colspan="1">3</td><td rowspan="1" colspan="1">4</td><td rowspan="1" colspan="1">15,16</td><td rowspan="1" colspan="1">23,24</td></tr><tr><td rowspan="1" colspan="1">1281-1B</td><td rowspan="1" colspan="1">8</td><td rowspan="1" colspan="1">pqvrt</td><td rowspan="1" colspan="1">3</td><td rowspan="1" colspan="1">M<sub>1</sub>M<sub>2</sub>REL<sub>1</sub>L<sub>2</sub></td><td rowspan="1" colspan="1">3</td><td rowspan="1" colspan="1">9</td><td rowspan="1" colspan="1">4</td><td rowspan="1" colspan="1">10</td><td rowspan="1" colspan="1">3</td><td rowspan="1" colspan="1">5</td><td rowspan="1" colspan="1">3</td><td rowspan="1" colspan="1">4</td><td rowspan="1" colspan="1">15</td><td rowspan="1" colspan="1">23</td></tr><tr><td rowspan="1" colspan="1">1307-17</td><td rowspan="1" colspan="1">8</td><td rowspan="1" colspan="1">pqvrt</td><td rowspan="1" colspan="1">3</td><td rowspan="1" colspan="1">M<sub>1</sub>M<sub>2</sub>REL<sub>1</sub>L<sub>2</sub></td><td rowspan="1" colspan="1">3</td><td rowspan="1" colspan="1">9</td><td rowspan="1" colspan="1">4</td><td rowspan="1" colspan="1">10</td><td rowspan="1" colspan="1">3</td><td rowspan="1" colspan="1">5</td><td rowspan="1" colspan="1">3</td><td rowspan="1" colspan="1">4</td><td rowspan="1" colspan="1">16</td><td rowspan="1" colspan="1">22</td></tr><tr><td rowspan="1" colspan="1">1307-18</td><td rowspan="1" colspan="1">7</td><td rowspan="1" colspan="1">pqvrt</td><td rowspan="1" colspan="1">3</td><td rowspan="1" colspan="1">MREL<sub>1</sub>L<sub>2</sub></td><td rowspan="1" colspan="1">3</td><td rowspan="1" colspan="1">9</td><td rowspan="1" colspan="1">4</td><td rowspan="1" colspan="1">10</td><td rowspan="1" colspan="1">3</td><td rowspan="1" colspan="1">?</td><td rowspan="1" colspan="1">3</td><td rowspan="1" colspan="1">4</td><td rowspan="1" colspan="1">14</td><td rowspan="1" colspan="1">?</td></tr><tr><td rowspan="1" colspan="1">1314-3</td><td rowspan="1" colspan="1">8</td><td rowspan="1" colspan="1">pqvrt</td><td rowspan="1" colspan="1">3</td><td rowspan="1" colspan="1">M<sub>1</sub>M<sub>2</sub>REL<sub>1</sub>L<sub>2</sub></td><td rowspan="1" colspan="1">3</td><td rowspan="1" colspan="1">9</td><td rowspan="1" colspan="1">4</td><td rowspan="1" colspan="1">?</td><td rowspan="1" colspan="1">3</td><td rowspan="1" colspan="1">4,5</td><td rowspan="1" colspan="1">3</td><td rowspan="1" colspan="1">4</td><td rowspan="1" colspan="1">17</td><td rowspan="1" colspan="1">?</td></tr><tr><td rowspan="1" colspan="1">1314-4</td><td rowspan="1" colspan="1">8,9</td><td rowspan="1" colspan="1">pqvrt</td><td rowspan="1" colspan="1">3</td><td rowspan="1" colspan="1">MREL<sub>1</sub>L<sub>2</sub></td><td rowspan="1" colspan="1">3</td><td rowspan="1" colspan="1">9</td><td rowspan="1" colspan="1">4</td><td rowspan="1" colspan="1">10</td><td rowspan="1" colspan="1">3</td><td rowspan="1" colspan="1">5</td><td rowspan="1" colspan="1">3</td><td rowspan="1" colspan="1">4</td><td rowspan="1" colspan="1">15,16</td><td rowspan="1" colspan="1">18</td></tr><tr><td rowspan="4" colspan="1"><italic><tp:taxon-name><tp:taxon-name-part taxon-name-part-type="genus" reg="Lepidosira">Lepidosira</tp:taxon-name-part> <tp:taxon-name-part taxon-name-part-type="species" reg="cheni">cheni</tp:taxon-name-part></tp:taxon-name></italic> sp. nov.</td><td rowspan="1" colspan="1">1274-8</td><td rowspan="1" colspan="1">5</td><td rowspan="1" colspan="1">pvt</td><td rowspan="1" colspan="1">?</td><td rowspan="1" colspan="1">M1M<sub>2</sub>REL<sub>1</sub>L<sub>2</sub></td><td rowspan="1" colspan="1">2</td><td rowspan="1" colspan="1">10,11</td><td rowspan="1" colspan="1">4</td><td rowspan="1" colspan="1">9</td><td rowspan="1" colspan="1">2</td><td rowspan="1" colspan="1">4</td><td rowspan="1" colspan="1">2,3</td><td rowspan="1" colspan="1">5</td><td rowspan="1" colspan="1">8,9</td><td rowspan="1" colspan="1">17</td></tr><tr><td rowspan="1" colspan="1">1279-1</td><td rowspan="1" colspan="1">6</td><td rowspan="1" colspan="1">pvt</td><td rowspan="1" colspan="1">2</td><td rowspan="1" colspan="1">MREL<sub>1</sub>L<sub>2</sub></td><td rowspan="1" colspan="1">2</td><td rowspan="1" colspan="1">10,11</td><td rowspan="1" colspan="1">4</td><td rowspan="1" colspan="1">9</td><td rowspan="1" colspan="1">2</td><td rowspan="1" colspan="1">3</td><td rowspan="1" colspan="1">3</td><td rowspan="1" colspan="1">5</td><td rowspan="1" colspan="1">8,9</td><td rowspan="1" colspan="1">17</td></tr><tr><td rowspan="1" colspan="1">1279-8A</td><td rowspan="1" colspan="1">6</td><td rowspan="1" colspan="1">pvt</td><td rowspan="1" colspan="1">2</td><td rowspan="1" colspan="1">MREL<sub>1</sub>L <sub>2</sub></td><td rowspan="1" colspan="1">2</td><td rowspan="1" colspan="1">10,11</td><td rowspan="1" colspan="1">4</td><td rowspan="1" colspan="1">9</td><td rowspan="1" colspan="1">2</td><td rowspan="1" colspan="1">3</td><td rowspan="1" colspan="1">3</td><td rowspan="1" colspan="1">5</td><td rowspan="1" colspan="1">8</td><td rowspan="1" colspan="1">16</td></tr><tr><td rowspan="1" colspan="1">1279-8B</td><td rowspan="1" colspan="1">6</td><td rowspan="1" colspan="1">pvt</td><td rowspan="1" colspan="1">2</td><td rowspan="1" colspan="1">M<sub>1</sub>M<sub>2</sub>REL<sub>1</sub>L<sub>2</sub></td><td rowspan="1" colspan="1">2</td><td rowspan="1" colspan="1">11</td><td rowspan="1" colspan="1">4</td><td rowspan="1" colspan="1">?</td><td rowspan="1" colspan="1">2</td><td rowspan="1" colspan="1">3</td><td rowspan="1" colspan="1">3</td><td rowspan="1" colspan="1">5</td><td rowspan="1" colspan="1">9</td><td rowspan="1" colspan="1">21</td></tr><tr><td rowspan="3" colspan="1"><italic><tp:taxon-name><tp:taxon-name-part taxon-name-part-type="genus" reg="Lepidosira">Lepidosira</tp:taxon-name-part> <tp:taxon-name-part taxon-name-part-type="species" reg="guilinensis">guilinensis</tp:taxon-name-part></tp:taxon-name></italic> sp. nov.</td><td rowspan="1" colspan="1">1274-11</td><td rowspan="1" colspan="1">8</td><td rowspan="1" colspan="1">pvt</td><td rowspan="1" colspan="1">1</td><td rowspan="1" colspan="1">M<sub>1</sub>M<sub>2</sub>M<sub>3</sub>REL<sub>1</sub>L<sub>2</sub></td><td rowspan="1" colspan="1">2</td><td rowspan="1" colspan="1">15</td><td rowspan="1" colspan="1">5</td><td rowspan="1" colspan="1">11</td><td rowspan="1" colspan="1">3</td><td rowspan="1" colspan="1">4</td><td rowspan="1" colspan="1">2</td><td rowspan="1" colspan="1">4</td><td rowspan="1" colspan="1">16</td><td rowspan="1" colspan="1">19</td></tr><tr><td rowspan="1" colspan="1">1274-14</td><td rowspan="1" colspan="1">7</td><td rowspan="1" colspan="1">pvt</td><td rowspan="1" colspan="1">1</td><td rowspan="1" colspan="1">M<sub>1</sub>M<sub>2</sub>M<sub>3</sub>REL<sub>1</sub>L<sub>2</sub></td><td rowspan="1" colspan="1">2</td><td rowspan="1" colspan="1">14</td><td rowspan="1" colspan="1">5</td><td rowspan="1" colspan="1">11</td><td rowspan="1" colspan="1">3</td><td rowspan="1" colspan="1">4</td><td rowspan="1" colspan="1">2</td><td rowspan="1" colspan="1">4</td><td rowspan="1" colspan="1">15,16</td><td rowspan="1" colspan="1">20</td></tr><tr><td rowspan="1" colspan="1">1277-9</td><td rowspan="1" colspan="1">8</td><td rowspan="1" colspan="1">pvt</td><td rowspan="1" colspan="1">1</td><td rowspan="1" colspan="1">M<sub>1</sub>M<sub>2</sub>M<sub>3</sub>REL<sub>1</sub>L<sub>2</sub></td><td rowspan="1" colspan="1">2</td><td rowspan="1" colspan="1">15</td><td rowspan="1" colspan="1">5</td><td rowspan="1" colspan="1">11</td><td rowspan="1" colspan="1">3</td><td rowspan="1" colspan="1">4</td><td rowspan="1" colspan="1">2</td><td rowspan="1" colspan="1">4</td><td rowspan="1" colspan="1">14,16</td><td rowspan="1" colspan="1">19</td></tr><tr><td rowspan="2" colspan="1"><italic><tp:taxon-name><tp:taxon-name-part taxon-name-part-type="genus" reg="Lepidosira">Lepidosira</tp:taxon-name-part> <tp:taxon-name-part taxon-name-part-type="species" reg="montis">montis</tp:taxon-name-part></tp:taxon-name></italic> sp. nov.</td><td rowspan="1" colspan="1">1321-22</td><td rowspan="1" colspan="1">11</td><td rowspan="1" colspan="1">pvt</td><td rowspan="1" colspan="1">1</td><td rowspan="1" colspan="1">M<sub>1</sub>M<sub>2</sub>M<sub>3</sub>REL<sub>1</sub>L<sub>2</sub></td><td rowspan="1" colspan="1">1</td><td rowspan="1" colspan="1">17</td><td rowspan="1" colspan="1">8</td><td rowspan="1" colspan="1">10</td><td rowspan="1" colspan="1">4</td><td rowspan="1" colspan="1">5</td><td rowspan="1" colspan="1">2</td><td rowspan="1" colspan="1">4</td><td rowspan="1" colspan="1">17,19</td><td rowspan="1" colspan="1">20,21</td></tr><tr><td rowspan="1" colspan="1">1321-24</td><td rowspan="1" colspan="1">10,11</td><td rowspan="1" colspan="1">pvt</td><td rowspan="1" colspan="1">1</td><td rowspan="1" colspan="1">M<sub>1</sub>M<sub>2</sub>M<sub>3</sub>REL<sub>1</sub>L<sub>2</sub></td><td rowspan="1" colspan="1">1</td><td rowspan="1" colspan="1">16</td><td rowspan="1" colspan="1">8</td><td rowspan="1" colspan="1">10</td><td rowspan="1" colspan="1">4</td><td rowspan="1" colspan="1">5</td><td rowspan="1" colspan="1">2</td><td rowspan="1" colspan="1">4</td><td rowspan="1" colspan="1">18,19</td><td rowspan="1" colspan="1">19</td></tr><tr><td rowspan="4" colspan="1"><italic><tp:taxon-name><tp:taxon-name-part taxon-name-part-type="genus" reg="Willowsia">Willowsia</tp:taxon-name-part> <tp:taxon-name-part taxon-name-part-type="species" reg="zhangi">zhangi</tp:taxon-name-part></tp:taxon-name></italic> sp. nov.</td><td rowspan="1" colspan="1">1310-7A</td><td rowspan="1" colspan="1">5,6</td><td rowspan="1" colspan="1">pvt</td><td rowspan="1" colspan="1">?</td><td rowspan="1" colspan="1">M<sub>1</sub>M<sub>2</sub>REL<sub>1</sub>L<sub>2</sub></td><td rowspan="1" colspan="1">2</td><td rowspan="1" colspan="1">17</td><td rowspan="1" colspan="1">8</td><td rowspan="1" colspan="1">14</td><td rowspan="1" colspan="1">3</td><td rowspan="1" colspan="1">4</td><td rowspan="1" colspan="1">3</td><td rowspan="1" colspan="1">5</td><td rowspan="1" colspan="1">8</td><td rowspan="1" colspan="1">19</td></tr><tr><td rowspan="1" colspan="1">1310-7B</td><td rowspan="1" colspan="1">5,6</td><td rowspan="1" colspan="1">pvt</td><td rowspan="1" colspan="1">3</td><td rowspan="1" colspan="1">M<sub>1</sub>M<sub>2</sub>REL<sub>1</sub>L<sub>2</sub></td><td rowspan="1" colspan="1">2</td><td rowspan="1" colspan="1">19</td><td rowspan="1" colspan="1">8</td><td rowspan="1" colspan="1">14</td><td rowspan="1" colspan="1">3</td><td rowspan="1" colspan="1">4</td><td rowspan="1" colspan="1">3</td><td rowspan="1" colspan="1">5</td><td rowspan="1" colspan="1">8</td><td rowspan="1" colspan="1">18,19</td></tr><tr><td rowspan="1" colspan="1">1310-7C</td><td rowspan="1" colspan="1">6</td><td rowspan="1" colspan="1">pvt</td><td rowspan="1" colspan="1">3</td><td rowspan="1" colspan="1">M<sub>1</sub>M<sub>2</sub>REL<sub>1</sub>L<sub>2</sub></td><td rowspan="1" colspan="1">2</td><td rowspan="1" colspan="1">16,20</td><td rowspan="1" colspan="1">8</td><td rowspan="1" colspan="1">14</td><td rowspan="1" colspan="1">3,4</td><td rowspan="1" colspan="1">4</td><td rowspan="1" colspan="1">3</td><td rowspan="1" colspan="1">5</td><td rowspan="1" colspan="1">8,9</td><td rowspan="1" colspan="1">16,21</td></tr><tr><td rowspan="1" colspan="1">1310-7D</td><td rowspan="1" colspan="1">6,7</td><td rowspan="1" colspan="1">pvt</td><td rowspan="1" colspan="1">3</td><td rowspan="1" colspan="1">M<sub>1</sub>M<sub>2</sub>REL<sub>1</sub>L<sub>2</sub></td><td rowspan="1" colspan="1">2</td><td rowspan="1" colspan="1">18</td><td rowspan="1" colspan="1">8</td><td rowspan="1" colspan="1">14</td><td rowspan="1" colspan="1">3</td><td rowspan="1" colspan="1">4</td><td rowspan="1" colspan="1">3</td><td rowspan="1" colspan="1">5</td><td rowspan="1" colspan="1">8</td><td rowspan="1" colspan="1">20</td></tr></tbody></table></table-wrap></tp:treatment-sec></tp:taxon-treatment>
