# Supplementary material for: Five new species of Entomobryinae (Collembola, Entomobryidae) from China
Source: Zookeys. 2026 Mar 26;1275:81–115. doi: 10.3897/zookeys.1275.158254 (PMC13047377; doi:10.3897/zookeys.1275.158254)
Supplement: XML Treatment for Lepidosira montis [file zookeys.1275.158254-treatment6.xml]

<!DOCTYPE tp:taxon-treatment
  PUBLIC "-//TaxonX//DTD Taxonomic Treatment Publishing DTD v0 20100105//EN" "tax-treatment-NSO.dtd">
<tp:taxon-treatment xmlns:tp="http://www.plazi.org/taxpub"><tp:treatment-meta><kwd-group><label>Taxon classification</label><kwd>
                <named-content content-type="kingdom">Animalia</named-content>
              </kwd><kwd>
                <named-content content-type="order">Entomobryomorpha</named-content>
              </kwd><kwd>
                <named-content content-type="family">Entomobryidae</named-content>
              </kwd></kwd-group><mixed-citation publication-type="journal"><person-group><name><surname>Qian</surname><given-names>Xiao-Wei</given-names></name><name><surname>Ma</surname><given-names>Yi-Tong</given-names></name></person-group><article-title>Five new species of <tp:taxon-name><tp:taxon-name-part taxon-name-part-type="subfamily" reg="Entomobryinae">Entomobryinae</tp:taxon-name-part></tp:taxon-name> (<tp:taxon-name><tp:taxon-name-part taxon-name-part-type="subclass" reg="Collembola">Collembola</tp:taxon-name-part></tp:taxon-name>, <tp:taxon-name><tp:taxon-name-part taxon-name-part-type="family" reg="Entomobryidae">Entomobryidae</tp:taxon-name-part></tp:taxon-name>) from China</article-title><source>Zookeys</source><day>26</day><month>03</month><year>2026</year><volume>1275</volume><fpage>81</fpage><lpage>115</lpage><pub-id pub-id-type="doi">10.3897/zookeys.1275.158254</pub-id></mixed-citation></tp:treatment-meta><tp:nomenclature><tp:taxon-name><object-id xmlns:xlink="http://www.w3.org/1999/xlink" content-type="arpha" xlink:type="simple">98FA6D74-DB3D-57EC-B72A-5B00F32691A9</object-id>
                    		<tp:taxon-name-part taxon-name-part-type="genus" reg="Lepidosira">Lepidosira</tp:taxon-name-part> <tp:taxon-name-part taxon-name-part-type="species" reg="montis">montis</tp:taxon-name-part>
                    	
                    		<object-id xmlns:xlink="http://www.w3.org/1999/xlink" content-type="zoobank" xlink:type="simple">https://zoobank.org/66BB0541-7D41-4D54-8CC7-D345FEED361A</object-id>
                    	</tp:taxon-name><tp:taxon-status xmlns:xlink="http://www.w3.org/1999/xlink" xlink:type="simple">sp. nov.</tp:taxon-status><xref ref-type="fig" rid="F19">Figs 100</xref><xref ref-type="fig" rid="F19">, 101</xref><xref ref-type="fig" rid="F20">, 102</xref><xref ref-type="fig" rid="F20">, 103</xref><xref ref-type="fig" rid="F20">, 104</xref><xref ref-type="fig" rid="F20">, 105</xref><xref ref-type="fig" rid="F20">, 106</xref><xref ref-type="fig" rid="F20">, 107</xref><xref ref-type="fig" rid="F21">, 108</xref><xref ref-type="fig" rid="F21">, 109</xref><xref ref-type="fig" rid="F21">, 110</xref><xref ref-type="fig" rid="F21">, 111</xref><xref ref-type="fig" rid="F21">, 112</xref><xref ref-type="fig" rid="F21">, 113</xref><xref ref-type="fig" rid="F21">, 114</xref><xref ref-type="fig" rid="F21">, 115</xref><xref ref-type="fig" rid="F22">, 116</xref><xref ref-type="fig" rid="F22">, 117</xref><xref ref-type="fig" rid="F22">, 118</xref><xref ref-type="fig" rid="F22">, 119</xref><xref ref-type="fig" rid="F22">, 120</xref><xref ref-type="fig" rid="F23">, 121</xref><xref ref-type="fig" rid="F23">, 122</xref><xref ref-type="fig" rid="F23">, 123</xref><xref ref-type="fig" rid="F23">, 124</xref><xref ref-type="fig" rid="F23">, 125</xref><xref ref-type="fig" rid="F23">, 126</xref><xref ref-type="fig" rid="F24">, 127</xref><xref ref-type="fig" rid="F24">, 128</xref><xref ref-type="fig" rid="F24">, 129</xref><xref ref-type="table" rid="T2">, Tables 2</xref><xref ref-type="table" rid="T4">, 4</xref></tp:nomenclature><tp:treatment-sec sec-type="Type material"><title>Type material.</title><p><bold><italic>Holotype</italic></bold> • ♀ on slide, China, Chongqing Municipality, Wuxi County, Yintiaoling National Nature Reserve, Guanshan Protection Station, Stone Pillar, 28-VII-2024, <named-content xmlns:xlink="http://www.w3.org/1999/xlink" content-type="dwc:verbatimCoordinates" xlink:type="simple">31°32'15"N, 109°41'53"E</named-content>, 2168.9 m asl, sample number 1321. <bold><italic>Paratypes</italic></bold> • ♀ on slide, same data as holotype. All collected by Y-T Ma.</p></tp:treatment-sec><tp:treatment-sec sec-type="Description"><title>Description.</title><p><bold><italic>Size</italic></bold>: Body length up to 3.72 mm.</p><p><bold><italic>Colour pattern</italic></bold>: Ground colour pale yellow. Eye patches dark blue; <abbrev xmlns:xlink="http://www.w3.org/1999/xlink" xlink:title="Thoracic segment(s)" xlink:type="simple">Th</abbrev>. II–<abbrev xmlns:xlink="http://www.w3.org/1999/xlink" xlink:title="Abdominal segment(s)" xlink:type="simple">Abd</abbrev>. III brown pigmented almost entirely; <abbrev xmlns:xlink="http://www.w3.org/1999/xlink" xlink:title="Abdominal segment(s)" xlink:type="simple">Abd</abbrev>. IV and V brown pigmented irregularly; distal <abbrev xmlns:xlink="http://www.w3.org/1999/xlink" xlink:title="Antennal segment(s)" xlink:type="simple">Ant</abbrev>. III, lateral part of dorsal head, femur of hind leg also with brown pigment (Figs <xref ref-type="fig" rid="F19">100</xref>, <xref ref-type="fig" rid="F19">101</xref>).</p><fig id="F19" position="float" orientation="portrait"><object-id xmlns:xlink="http://www.w3.org/1999/xlink" content-type="doi" xlink:type="simple">10.3897/zookeys.1275.158254.figures100-101</object-id><object-id xmlns:xlink="http://www.w3.org/1999/xlink" content-type="arpha" xlink:type="simple">AC3423E3-1F0C-5983-9910-AD6CB5B40F40</object-id><label>Figures 100–101.</label><caption><p>Habitus of <italic><tp:taxon-name><tp:taxon-name-part taxon-name-part-type="genus" reg="Lepidosira">Lepidosira</tp:taxon-name-part> <tp:taxon-name-part taxon-name-part-type="species" reg="montis">montis</tp:taxon-name-part></tp:taxon-name></italic> sp. nov. (lateral view). Scale bar: 1 mm.</p></caption><graphic xmlns:xlink="http://www.w3.org/1999/xlink" xlink:href="zookeys-1275-081_article-158254__-g019.jpg" id="oo_1569991.jpg" position="float" orientation="portrait" xlink:type="simple"><uri content-type="original_file" xlink:type="simple">https://binary.pensoft.net/fig/1569991</uri></graphic></fig><p><bold><italic>Scales</italic></bold>: Scales spinulated type (Fig. <xref ref-type="fig" rid="F20">102</xref>), present on terga (Fig. <xref ref-type="fig" rid="F20">103</xref>), <abbrev xmlns:xlink="http://www.w3.org/1999/xlink" xlink:title="Antennal segment(s)" xlink:type="simple">Ant</abbrev>. I–II (Fig. <xref ref-type="fig" rid="F20">104</xref>), head (Fig. <xref ref-type="fig" rid="F20">105</xref>), legs (Fig. <xref ref-type="fig" rid="F20">106</xref>), ventral tube, ventral side of manubrium and dentes (Fig. <xref ref-type="fig" rid="F20">107</xref>).</p><fig id="F20" position="float" orientation="portrait"><object-id xmlns:xlink="http://www.w3.org/1999/xlink" content-type="doi" xlink:type="simple">10.3897/zookeys.1275.158254.figures102-107</object-id><object-id xmlns:xlink="http://www.w3.org/1999/xlink" content-type="arpha" xlink:type="simple">0B66C857-3233-55BD-BDA1-121E1C44BBD1</object-id><label>Figures 102–107.</label><caption><p>Scales of <italic><tp:taxon-name><tp:taxon-name-part taxon-name-part-type="genus" reg="Lepidosira">Lepidosira</tp:taxon-name-part> <tp:taxon-name-part taxon-name-part-type="species" reg="montis">montis</tp:taxon-name-part></tp:taxon-name></italic> sp. nov. <bold>102</bold>. scale (dorsal view); <bold>103</bold>. photomicrograph of scales on terga (dorsal view); <bold>104</bold>. photomicrograph of scales on <abbrev xmlns:xlink="http://www.w3.org/1999/xlink" xlink:title="Antennal segment(s)" xlink:type="simple">Ant</abbrev>. I–II (dorsal view); <bold>105</bold>. photomicrograph of scales on dorsal head; <bold>106</bold>. photomicrograph of scales on leg; <bold>107</bold>. photomicrograph of scales on ventral dentes. Scale bars: 20 μm.</p></caption><graphic xmlns:xlink="http://www.w3.org/1999/xlink" xlink:href="zookeys-1275-081_article-158254__-g020.jpg" id="oo_1569992.jpg" position="float" orientation="portrait" xlink:type="simple"><uri content-type="original_file" xlink:type="simple">https://binary.pensoft.net/fig/1569992</uri></graphic></fig><p><bold><italic>Head</italic></bold>: Antenna not annulated and 0.70–0.74 times length of body. Ratio of <abbrev xmlns:xlink="http://www.w3.org/1999/xlink" xlink:title="Antennal segment(s)" xlink:type="simple">Ant</abbrev>. I–IV as 1.00/1.14–1.47/0.95–1.23/2.27–2.65. Distal part of <abbrev xmlns:xlink="http://www.w3.org/1999/xlink" xlink:title="Antennal segment(s)" xlink:type="simple">Ant</abbrev>. IV with many sensory chaetae and normal ciliate chaetae, apical bulb bilobed (Fig. <xref ref-type="fig" rid="F21">108</xref>). Sensory organ of <abbrev xmlns:xlink="http://www.w3.org/1999/xlink" xlink:title="Antennal segment(s)" xlink:type="simple">Ant</abbrev>. III with two rod-like chaetae (Fig. <xref ref-type="fig" rid="F21">109</xref>). <abbrev xmlns:xlink="http://www.w3.org/1999/xlink" xlink:title="Antennal segment(s)" xlink:type="simple">Ant</abbrev>. II with 2–4 rod-like sensilla apically (Fig. <xref ref-type="fig" rid="F21">110</xref>). Eyes 8+8, G and H smaller than others, interocular area with p, v, t setae. Dorsal chaetotaxy of head with 10 or 11 antennal (<abbrev xmlns:xlink="http://www.w3.org/1999/xlink" xlink:title="antennal" xlink:type="simple">An</abbrev>), four median (M), eight sutural (S) <abbrev xmlns:xlink="http://www.w3.org/1999/xlink" xlink:title="macrochaeta(e)" xlink:type="simple">mac</abbrev> and one <abbrev xmlns:xlink="http://www.w3.org/1999/xlink" xlink:title="macrochaeta(e)" xlink:type="simple">mac</abbrev> in <abbrev xmlns:xlink="http://www.w3.org/1999/xlink" xlink:title="Group" xlink:type="simple">Gr</abbrev>. II (Fig. <xref ref-type="fig" rid="F21">111</xref>). Prelabral and labral chaetae as 4/5, 5, 4, prelabral chaetae ciliate and other smooth, labral papillae round (Fig. <xref ref-type="fig" rid="F21">112</xref>). Basal chaeta on maxillary outer lobe almost as thick as apical one; sublobal plate with three long and one short smooth chaetae-like processes (Fig. <xref ref-type="fig" rid="F21">113</xref>). Lateral process of labial papilla E differentiated, with tip not reaching apex of papilla E (Fig. <xref ref-type="fig" rid="F21">114</xref>). Labial base with M<sub>1</sub>M<sub>2</sub>M<sub>3</sub>REL<sub>1</sub>L<sub>2</sub>, all ciliate (Fig. <xref ref-type="fig" rid="F21">115</xref>).</p><fig id="F21" position="float" orientation="portrait"><object-id xmlns:xlink="http://www.w3.org/1999/xlink" content-type="doi" xlink:type="simple">10.3897/zookeys.1275.158254.figures108-115</object-id><object-id xmlns:xlink="http://www.w3.org/1999/xlink" content-type="arpha" xlink:type="simple">7D753E4C-8421-50BE-AA09-12EC0AC4EE2A</object-id><label>Figures 108–115.</label><caption><p><italic><tp:taxon-name><tp:taxon-name-part taxon-name-part-type="genus" reg="Lepidosira">Lepidosira</tp:taxon-name-part> <tp:taxon-name-part taxon-name-part-type="species" reg="montis">montis</tp:taxon-name-part></tp:taxon-name></italic> sp. nov. <bold>108</bold>. apex of <abbrev xmlns:xlink="http://www.w3.org/1999/xlink" xlink:title="Antennal segment(s)" xlink:type="simple">Ant</abbrev>. IV (dorsal view); <bold>109</bold>. distal <abbrev xmlns:xlink="http://www.w3.org/1999/xlink" xlink:title="Antennal segment(s)" xlink:type="simple">Ant</abbrev>. III (ventral view); <bold>110</bold>. distal <abbrev xmlns:xlink="http://www.w3.org/1999/xlink" xlink:title="Antennal segment(s)" xlink:type="simple">Ant</abbrev>. II (ventral view); <bold>111</bold>. dorsal head (right side); <bold>112</bold>. prelabrum and labrum (dorsal view); <bold>113</bold>. maxillary palp and outer lobe (right side); <bold>114</bold>. labial papilla E (right side); <bold>115</bold>. labial and post-labial chaetotaxy (right side). Scale bars: 20 μm.</p></caption><graphic xmlns:xlink="http://www.w3.org/1999/xlink" xlink:href="zookeys-1275-081_article-158254__-g021.jpg" id="oo_1569993.jpg" position="float" orientation="portrait" xlink:type="simple"><uri content-type="original_file" xlink:type="simple">https://binary.pensoft.net/fig/1569993</uri></graphic></fig><p><bold><italic>Thorax</italic></bold>: <abbrev xmlns:xlink="http://www.w3.org/1999/xlink" xlink:title="Thoracic segment(s)" xlink:type="simple">Th</abbrev>. II with one medio-medial (m<sub>2</sub>), two medio-sublateral (m<sub>4</sub>, m<sub>4i</sub>), 16–17 posterior <abbrev xmlns:xlink="http://www.w3.org/1999/xlink" xlink:title="macrochaeta(e)" xlink:type="simple">mac</abbrev>, one <abbrev xmlns:xlink="http://www.w3.org/1999/xlink" xlink:title="specialized microchaeta(e)" xlink:type="simple">ms</abbrev> and two <abbrev xmlns:xlink="http://www.w3.org/1999/xlink" xlink:title="specialised ordinary chaeta(e)" xlink:type="simple">sens</abbrev>. <abbrev xmlns:xlink="http://www.w3.org/1999/xlink" xlink:title="Thoracic segment(s)" xlink:type="simple">Th</abbrev>. III with eight central and 10 lateral <abbrev xmlns:xlink="http://www.w3.org/1999/xlink" xlink:title="macrochaeta(e)" xlink:type="simple">mac</abbrev>, two <abbrev xmlns:xlink="http://www.w3.org/1999/xlink" xlink:title="specialised ordinary chaeta(e)" xlink:type="simple">sens</abbrev> (Fig. <xref ref-type="fig" rid="F22">116</xref>). Coxal chaetal formula as 7/6, 16/11 (Figs <xref ref-type="fig" rid="F22">117–119</xref>). Trochanteral organ with many smooth chaetae and not clearly seen. Tenent hair clavate, 0.80–1.25 length of inner edge of unguis; unguis with four inner teeth, basal pair located at 0.42–0.48 distance from base of inner edge of unguis, distal teeth at 0.67–0.72 and 0.85–0.89 distance from base, respectively; unguiculus lanceolate, outer edge slightly serrate (Fig. <xref ref-type="fig" rid="F22">120</xref>).</p><fig id="F22" position="float" orientation="portrait"><object-id xmlns:xlink="http://www.w3.org/1999/xlink" content-type="doi" xlink:type="simple">10.3897/zookeys.1275.158254.figures116-120</object-id><object-id xmlns:xlink="http://www.w3.org/1999/xlink" content-type="arpha" xlink:type="simple">411D7D81-EC8C-5689-926C-42F653C32E0F</object-id><label>Figures 116–120.</label><caption><p><italic><tp:taxon-name><tp:taxon-name-part taxon-name-part-type="genus" reg="Lepidosira">Lepidosira</tp:taxon-name-part> <tp:taxon-name-part taxon-name-part-type="species" reg="montis">montis</tp:taxon-name-part></tp:taxon-name></italic> sp. nov. <bold>116</bold>. chaetotaxy of <abbrev xmlns:xlink="http://www.w3.org/1999/xlink" xlink:title="Thoracic segment(s)" xlink:type="simple">Th</abbrev>. II–III (right side); <bold>117–119</bold>. coxal chaetotaxy of fore, middle and hind leg; <bold>120</bold>. hind foot complex (lateral view). Scale bars: 20 μm.</p></caption><graphic xmlns:xlink="http://www.w3.org/1999/xlink" xlink:href="zookeys-1275-081_article-158254__-g022.jpg" id="oo_1569994.jpg" position="float" orientation="portrait" xlink:type="simple"><uri content-type="original_file" xlink:type="simple">https://binary.pensoft.net/fig/1569994</uri></graphic></fig><p><bold><italic>Abdomen</italic></bold>: Range of <abbrev xmlns:xlink="http://www.w3.org/1999/xlink" xlink:title="Abdominal segment(s)" xlink:type="simple">Abd</abbrev>. IV length as 5.50–7.86 times dorsal axial length of <abbrev xmlns:xlink="http://www.w3.org/1999/xlink" xlink:title="Abdominal segment(s)" xlink:type="simple">Abd</abbrev>. III. Tergal <abbrev xmlns:xlink="http://www.w3.org/1999/xlink" xlink:title="specialized microchaeta(e)" xlink:type="simple">ms</abbrev> formula on <abbrev xmlns:xlink="http://www.w3.org/1999/xlink" xlink:title="Abdominal segment(s)" xlink:type="simple">Abd</abbrev>. I–<abbrev xmlns:xlink="http://www.w3.org/1999/xlink" xlink:title="Abdominal segment(s)" xlink:type="simple">Abd</abbrev>. V as 1, 0, 1, 0, 0, <abbrev xmlns:xlink="http://www.w3.org/1999/xlink" xlink:title="specialised ordinary chaeta(e)" xlink:type="simple">sens</abbrev> as 1, 2, 2, 2, 3. <abbrev xmlns:xlink="http://www.w3.org/1999/xlink" xlink:title="Abdominal segment(s)" xlink:type="simple">Abd</abbrev>. I with four (m<sub>2</sub>, m<sub>3</sub>, m<sub>4</sub>, a<sub>5</sub>) <abbrev xmlns:xlink="http://www.w3.org/1999/xlink" xlink:title="macrochaeta(e)" xlink:type="simple">mac</abbrev>, <abbrev xmlns:xlink="http://www.w3.org/1999/xlink" xlink:title="specialized microchaeta(e)" xlink:type="simple">ms</abbrev> anterior to <abbrev xmlns:xlink="http://www.w3.org/1999/xlink" xlink:title="specialised ordinary chaeta(e)" xlink:type="simple">sens</abbrev>. <abbrev xmlns:xlink="http://www.w3.org/1999/xlink" xlink:title="Abdominal segment(s)" xlink:type="simple">Abd</abbrev>. II with five (a<sub>2</sub>, m<sub>3</sub>, m<sub>3e</sub>, m<sub>3ea</sub>, m<sub>3ep</sub>) central, one (m<sub>5</sub>) lateral <abbrev xmlns:xlink="http://www.w3.org/1999/xlink" xlink:title="macrochaeta(e)" xlink:type="simple">mac</abbrev>. <abbrev xmlns:xlink="http://www.w3.org/1999/xlink" xlink:title="Abdominal segment(s)" xlink:type="simple">Abd</abbrev>. III with two (a<sub>2</sub>, m<sub>3</sub>) central, four (am<sub>6</sub>, pm<sub>6</sub>, m<sub>7a</sub>, p<sub>6</sub>) lateral <abbrev xmlns:xlink="http://www.w3.org/1999/xlink" xlink:title="macrochaeta(e)" xlink:type="simple">mac</abbrev> (Fig. <xref ref-type="fig" rid="F23">121</xref>). <abbrev xmlns:xlink="http://www.w3.org/1999/xlink" xlink:title="Abdominal segment(s)" xlink:type="simple">Abd</abbrev>. IV with two normal <abbrev xmlns:xlink="http://www.w3.org/1999/xlink" xlink:title="specialised ordinary chaeta(e)" xlink:type="simple">sens</abbrev>, 17–19 central and 19–21 lateral <abbrev xmlns:xlink="http://www.w3.org/1999/xlink" xlink:title="macrochaeta(e)" xlink:type="simple">mac</abbrev> (Fig. <xref ref-type="fig" rid="F23">122</xref>). <abbrev xmlns:xlink="http://www.w3.org/1999/xlink" xlink:title="Abdominal segment(s)" xlink:type="simple">Abd</abbrev>. V with three <abbrev xmlns:xlink="http://www.w3.org/1999/xlink" xlink:title="specialised ordinary chaeta(e)" xlink:type="simple">sens</abbrev> (Fig. <xref ref-type="fig" rid="F23">123</xref>). Anterior face of ventral tube scaled with 3+3 large and many small ciliate chaetae, line connecting proximal and external-distal <abbrev xmlns:xlink="http://www.w3.org/1999/xlink" xlink:title="macrochaeta(e)" xlink:type="simple">mac</abbrev> oblique to median furrow (Fig. <xref ref-type="fig" rid="F23">124</xref>); posterior face scaled with two apical smooth chaetae besides numerous ciliate chaetae in different size (Fig. <xref ref-type="fig" rid="F23">125</xref>); each lateral flap with five smooth and 22–28 ciliate chaetae (Fig. <xref ref-type="fig" rid="F23">126</xref>). Manubrial plate dorsally with 32–34 ciliate <abbrev xmlns:xlink="http://www.w3.org/1999/xlink" xlink:title="macrochaeta(e)" xlink:type="simple">mac</abbrev> and 4–6 pseudopores (Fig. <xref ref-type="fig" rid="F24">127</xref>); ventrally with 44–51 ciliate chaetae (Fig. <xref ref-type="fig" rid="F24">128</xref>). Mucro bidentate; tip of basal spine reaching apex of subapical tooth; distal smooth section of dens almost equal to mucro in length (Fig. <xref ref-type="fig" rid="F24">129</xref>).</p><fig id="F23" position="float" orientation="portrait"><object-id xmlns:xlink="http://www.w3.org/1999/xlink" content-type="doi" xlink:type="simple">10.3897/zookeys.1275.158254.figures121-126</object-id><object-id xmlns:xlink="http://www.w3.org/1999/xlink" content-type="arpha" xlink:type="simple">E54B5B6D-0F32-5990-B038-655CD710BF34</object-id><label>Figures 121–126.</label><caption><p><italic><tp:taxon-name><tp:taxon-name-part taxon-name-part-type="genus" reg="Lepidosira">Lepidosira</tp:taxon-name-part> <tp:taxon-name-part taxon-name-part-type="species" reg="montis">montis</tp:taxon-name-part></tp:taxon-name></italic> sp. nov. <bold>121</bold>. chaetotaxy of <abbrev xmlns:xlink="http://www.w3.org/1999/xlink" xlink:title="Abdominal segment(s)" xlink:type="simple">Abd</abbrev>. I–III (right side); <bold>122</bold>. chaetotaxy of <abbrev xmlns:xlink="http://www.w3.org/1999/xlink" xlink:title="Abdominal segment(s)" xlink:type="simple">Abd</abbrev>. IV (right side and left side partially); <bold>123</bold>. chaetotaxy of <abbrev xmlns:xlink="http://www.w3.org/1999/xlink" xlink:title="Abdominal segment(s)" xlink:type="simple">Abd</abbrev>. V (right side); <bold>124</bold>. anterior face of ventral tube distally; <bold>125</bold>. posterior face of ventral tube apically; <bold>126</bold>. lateral flap of ventral tube. Scale bars: 20 μm.</p></caption><graphic xmlns:xlink="http://www.w3.org/1999/xlink" xlink:href="zookeys-1275-081_article-158254__-g023.jpg" id="oo_1569995.jpg" position="float" orientation="portrait" xlink:type="simple"><uri content-type="original_file" xlink:type="simple">https://binary.pensoft.net/fig/1569995</uri></graphic></fig><fig id="F24" position="float" orientation="portrait"><object-id xmlns:xlink="http://www.w3.org/1999/xlink" content-type="doi" xlink:type="simple">10.3897/zookeys.1275.158254.figures127-129</object-id><object-id xmlns:xlink="http://www.w3.org/1999/xlink" content-type="arpha" xlink:type="simple">6C8C9276-F5AA-5D68-96D1-4E54B29F3958</object-id><label>Figures 127–129.</label><caption><p><italic><tp:taxon-name><tp:taxon-name-part taxon-name-part-type="genus" reg="Lepidosira">Lepidosira</tp:taxon-name-part> <tp:taxon-name-part taxon-name-part-type="species" reg="montis">montis</tp:taxon-name-part></tp:taxon-name></italic> sp. nov. <bold>127</bold>. manubrial plaque (dorsal view); <bold>128</bold>. ventro-apical part of manubrium; <bold>129</bold>. mucro (lateral view). Scale bars: 20 μm.</p></caption><graphic xmlns:xlink="http://www.w3.org/1999/xlink" xlink:href="zookeys-1275-081_article-158254__-g024.jpg" id="oo_1569996.jpg" position="float" orientation="portrait" xlink:type="simple"><uri content-type="original_file" xlink:type="simple">https://binary.pensoft.net/fig/1569996</uri></graphic></fig></tp:treatment-sec><tp:treatment-sec sec-type="Etymology"><title>Etymology.</title><p>The type locality, Chongqing Municipality, is a mountainous region and the Latin montis for mountain.</p></tp:treatment-sec><tp:treatment-sec sec-type="Ecology"><title>Ecology.</title><p>Found in litter of subtropical forest, mainly composed of leaves of <italic><tp:taxon-name><tp:taxon-name-part taxon-name-part-type="genus" reg="Buxus">Buxus</tp:taxon-name-part> <tp:taxon-name-part taxon-name-part-type="species" reg="sinica">sinica</tp:taxon-name-part></tp:taxon-name></italic>, <italic><tp:taxon-name><tp:taxon-name-part taxon-name-part-type="genus" reg="Ilex">Ilex</tp:taxon-name-part> <tp:taxon-name-part taxon-name-part-type="species" reg="yunnanensis">yunnanensis</tp:taxon-name-part></tp:taxon-name></italic>, <italic><tp:taxon-name><tp:taxon-name-part taxon-name-part-type="genus" reg="Pinus">Pinus</tp:taxon-name-part> <tp:taxon-name-part taxon-name-part-type="species" reg="armandi">armandi</tp:taxon-name-part></tp:taxon-name></italic>, and <italic><tp:taxon-name><tp:taxon-name-part taxon-name-part-type="genus" reg="Rosa">Rosa</tp:taxon-name-part> <tp:taxon-name-part taxon-name-part-type="species" reg="corymbulosa">corymbulosa</tp:taxon-name-part></tp:taxon-name></italic>.</p></tp:treatment-sec><tp:treatment-sec sec-type="Remarks"><title>Remarks.</title><p>The two new species, <italic><tp:taxon-name><tp:taxon-name-part taxon-name-part-type="genus" reg="Lepidosira">L.</tp:taxon-name-part> <tp:taxon-name-part taxon-name-part-type="species" reg="guilinensis">guilinensis</tp:taxon-name-part></tp:taxon-name></italic> sp. nov. and <italic><tp:taxon-name><tp:taxon-name-part taxon-name-part-type="genus" reg="Lepidosira">L.</tp:taxon-name-part> <tp:taxon-name-part taxon-name-part-type="species" reg="montis">montis</tp:taxon-name-part></tp:taxon-name></italic> sp. nov., are very similar in the colour pattern of the trunk, but almost the whole antenna is brown pigmented in <italic><tp:taxon-name><tp:taxon-name-part taxon-name-part-type="genus" reg="Lepidosira">L.</tp:taxon-name-part> <tp:taxon-name-part taxon-name-part-type="species" reg="guilinensis">guilinensis</tp:taxon-name-part></tp:taxon-name></italic> sp. nov. and only the distal <abbrev xmlns:xlink="http://www.w3.org/1999/xlink" xlink:title="Antennal segment(s)" xlink:type="simple">Ant</abbrev>. III is brown pigmented in <italic><tp:taxon-name><tp:taxon-name-part taxon-name-part-type="genus" reg="Lepidosira">L.</tp:taxon-name-part> <tp:taxon-name-part taxon-name-part-type="species" reg="montis">montis</tp:taxon-name-part></tp:taxon-name></italic> sp. nov. They are also somewhat similar to the Vietnamese species <italic><tp:taxon-name><tp:taxon-name-part taxon-name-part-type="genus" reg="Lepidosira">L.</tp:taxon-name-part> <tp:taxon-name-part taxon-name-part-type="species" reg="nigropunctata">nigropunctata</tp:taxon-name-part></tp:taxon-name></italic> (Nguyen, 2005) and the New Zealand species <italic><tp:taxon-name><tp:taxon-name-part taxon-name-part-type="genus" reg="Lepidosira">L.</tp:taxon-name-part> <tp:taxon-name-part taxon-name-part-type="species" reg="terraereginae">terraereginae</tp:taxon-name-part></tp:taxon-name></italic> (Ellis &amp; Bellinger, 1973) in colour pattern, but their differences are great, such as <abbrev xmlns:xlink="http://www.w3.org/1999/xlink" xlink:title="macrochaeta(e)" xlink:type="simple">mac</abbrev> on <abbrev xmlns:xlink="http://www.w3.org/1999/xlink" xlink:title="Thoracic segment(s)" xlink:type="simple">Th</abbrev>. III and <abbrev xmlns:xlink="http://www.w3.org/1999/xlink" xlink:title="Abdominal segment(s)" xlink:type="simple">Abd</abbrev>. I and scales on ventral tube (Table <xref ref-type="table" rid="T4">4</xref>).</p></tp:treatment-sec><tp:treatment-sec><!--Section generated to contain objects referenced in tp:taxon-treatment.--><table-wrap id="T2" position="float" orientation="portrait"><label>Table 2.</label><caption><p>Intraspecific variation of dorsal chaetotaxy of the new species described in the present paper (? = not clearly seen).</p></caption><table><tbody><tr><th rowspan="2" colspan="1">Species</th><th rowspan="2" colspan="1">Specimen number</th><th rowspan="1" colspan="4">Head</th><th rowspan="1" colspan="2"><abbrev xmlns:xlink="http://www.w3.org/1999/xlink" xlink:title="Thoracic segment(s)" xlink:type="simple">Th</abbrev>. II</th><th rowspan="1" colspan="2"><abbrev xmlns:xlink="http://www.w3.org/1999/xlink" xlink:title="Thoracic segment(s)" xlink:type="simple">Th</abbrev>. III</th><th rowspan="2" colspan="1"><abbrev xmlns:xlink="http://www.w3.org/1999/xlink" xlink:title="Abdominal segment(s)" xlink:type="simple">Abd</abbrev>. I</th><th rowspan="2" colspan="1">Central <abbrev xmlns:xlink="http://www.w3.org/1999/xlink" xlink:title="Abdominal segment(s)" xlink:type="simple">Abd</abbrev>. II</th><th rowspan="1" colspan="2"><abbrev xmlns:xlink="http://www.w3.org/1999/xlink" xlink:title="Abdominal segment(s)" xlink:type="simple">Abd</abbrev>. III</th><th rowspan="1" colspan="2"><abbrev xmlns:xlink="http://www.w3.org/1999/xlink" xlink:title="Abdominal segment(s)" xlink:type="simple">Abd</abbrev>. IV</th></tr><tr><th rowspan="1" colspan="1">
                      <abbrev xmlns:xlink="http://www.w3.org/1999/xlink" xlink:title="antennal" xlink:type="simple">An</abbrev>
                    </th><th rowspan="1" colspan="1">interocular chaetae</th><th rowspan="1" colspan="1"><abbrev xmlns:xlink="http://www.w3.org/1999/xlink" xlink:title="Group" xlink:type="simple">Gr</abbrev>. II</th><th rowspan="1" colspan="1">labial base</th><th rowspan="1" colspan="1">Mm</th><th rowspan="1" colspan="1">posterior</th><th rowspan="1" colspan="1">central</th><th rowspan="1" colspan="1">lateral</th><th rowspan="1" colspan="1">central</th><th rowspan="1" colspan="1">lateral</th><th rowspan="1" colspan="1">central</th><th rowspan="1" colspan="1">lateral</th></tr><tr><td rowspan="6" colspan="1"><italic><tp:taxon-name><tp:taxon-name-part taxon-name-part-type="genus" reg="Lepidodens">Lepidodens</tp:taxon-name-part> <tp:taxon-name-part taxon-name-part-type="species" reg="maculata">maculata</tp:taxon-name-part></tp:taxon-name></italic> sp. nov.</td><td rowspan="1" colspan="1">1281-1A</td><td rowspan="1" colspan="1">8</td><td rowspan="1" colspan="1">pqvrt</td><td rowspan="1" colspan="1">3</td><td rowspan="1" colspan="1">M<sub>1</sub>M<sub>2</sub>REL<sub>1</sub>L<sub>2</sub></td><td rowspan="1" colspan="1">3</td><td rowspan="1" colspan="1">9</td><td rowspan="1" colspan="1">4</td><td rowspan="1" colspan="1">10</td><td rowspan="1" colspan="1">3</td><td rowspan="1" colspan="1">5</td><td rowspan="1" colspan="1">3</td><td rowspan="1" colspan="1">4</td><td rowspan="1" colspan="1">15,16</td><td rowspan="1" colspan="1">23,24</td></tr><tr><td rowspan="1" colspan="1">1281-1B</td><td rowspan="1" colspan="1">8</td><td rowspan="1" colspan="1">pqvrt</td><td rowspan="1" colspan="1">3</td><td rowspan="1" colspan="1">M<sub>1</sub>M<sub>2</sub>REL<sub>1</sub>L<sub>2</sub></td><td rowspan="1" colspan="1">3</td><td rowspan="1" colspan="1">9</td><td rowspan="1" colspan="1">4</td><td rowspan="1" colspan="1">10</td><td rowspan="1" colspan="1">3</td><td rowspan="1" colspan="1">5</td><td rowspan="1" colspan="1">3</td><td rowspan="1" colspan="1">4</td><td rowspan="1" colspan="1">15</td><td rowspan="1" colspan="1">23</td></tr><tr><td rowspan="1" colspan="1">1307-17</td><td rowspan="1" colspan="1">8</td><td rowspan="1" colspan="1">pqvrt</td><td rowspan="1" colspan="1">3</td><td rowspan="1" colspan="1">M<sub>1</sub>M<sub>2</sub>REL<sub>1</sub>L<sub>2</sub></td><td rowspan="1" colspan="1">3</td><td rowspan="1" colspan="1">9</td><td rowspan="1" colspan="1">4</td><td rowspan="1" colspan="1">10</td><td rowspan="1" colspan="1">3</td><td rowspan="1" colspan="1">5</td><td rowspan="1" colspan="1">3</td><td rowspan="1" colspan="1">4</td><td rowspan="1" colspan="1">16</td><td rowspan="1" colspan="1">22</td></tr><tr><td rowspan="1" colspan="1">1307-18</td><td rowspan="1" colspan="1">7</td><td rowspan="1" colspan="1">pqvrt</td><td rowspan="1" colspan="1">3</td><td rowspan="1" colspan="1">MREL<sub>1</sub>L<sub>2</sub></td><td rowspan="1" colspan="1">3</td><td rowspan="1" colspan="1">9</td><td rowspan="1" colspan="1">4</td><td rowspan="1" colspan="1">10</td><td rowspan="1" colspan="1">3</td><td rowspan="1" colspan="1">?</td><td rowspan="1" colspan="1">3</td><td rowspan="1" colspan="1">4</td><td rowspan="1" colspan="1">14</td><td rowspan="1" colspan="1">?</td></tr><tr><td rowspan="1" colspan="1">1314-3</td><td rowspan="1" colspan="1">8</td><td rowspan="1" colspan="1">pqvrt</td><td rowspan="1" colspan="1">3</td><td rowspan="1" colspan="1">M<sub>1</sub>M<sub>2</sub>REL<sub>1</sub>L<sub>2</sub></td><td rowspan="1" colspan="1">3</td><td rowspan="1" colspan="1">9</td><td rowspan="1" colspan="1">4</td><td rowspan="1" colspan="1">?</td><td rowspan="1" colspan="1">3</td><td rowspan="1" colspan="1">4,5</td><td rowspan="1" colspan="1">3</td><td rowspan="1" colspan="1">4</td><td rowspan="1" colspan="1">17</td><td rowspan="1" colspan="1">?</td></tr><tr><td rowspan="1" colspan="1">1314-4</td><td rowspan="1" colspan="1">8,9</td><td rowspan="1" colspan="1">pqvrt</td><td rowspan="1" colspan="1">3</td><td rowspan="1" colspan="1">MREL<sub>1</sub>L<sub>2</sub></td><td rowspan="1" colspan="1">3</td><td rowspan="1" colspan="1">9</td><td rowspan="1" colspan="1">4</td><td rowspan="1" colspan="1">10</td><td rowspan="1" colspan="1">3</td><td rowspan="1" colspan="1">5</td><td rowspan="1" colspan="1">3</td><td rowspan="1" colspan="1">4</td><td rowspan="1" colspan="1">15,16</td><td rowspan="1" colspan="1">18</td></tr><tr><td rowspan="4" colspan="1"><italic><tp:taxon-name><tp:taxon-name-part taxon-name-part-type="genus" reg="Lepidosira">Lepidosira</tp:taxon-name-part> <tp:taxon-name-part taxon-name-part-type="species" reg="cheni">cheni</tp:taxon-name-part></tp:taxon-name></italic> sp. nov.</td><td rowspan="1" colspan="1">1274-8</td><td rowspan="1" colspan="1">5</td><td rowspan="1" colspan="1">pvt</td><td rowspan="1" colspan="1">?</td><td rowspan="1" colspan="1">M1M<sub>2</sub>REL<sub>1</sub>L<sub>2</sub></td><td rowspan="1" colspan="1">2</td><td rowspan="1" colspan="1">10,11</td><td rowspan="1" colspan="1">4</td><td rowspan="1" colspan="1">9</td><td rowspan="1" colspan="1">2</td><td rowspan="1" colspan="1">4</td><td rowspan="1" colspan="1">2,3</td><td rowspan="1" colspan="1">5</td><td rowspan="1" colspan="1">8,9</td><td rowspan="1" colspan="1">17</td></tr><tr><td rowspan="1" colspan="1">1279-1</td><td rowspan="1" colspan="1">6</td><td rowspan="1" colspan="1">pvt</td><td rowspan="1" colspan="1">2</td><td rowspan="1" colspan="1">MREL<sub>1</sub>L<sub>2</sub></td><td rowspan="1" colspan="1">2</td><td rowspan="1" colspan="1">10,11</td><td rowspan="1" colspan="1">4</td><td rowspan="1" colspan="1">9</td><td rowspan="1" colspan="1">2</td><td rowspan="1" colspan="1">3</td><td rowspan="1" colspan="1">3</td><td rowspan="1" colspan="1">5</td><td rowspan="1" colspan="1">8,9</td><td rowspan="1" colspan="1">17</td></tr><tr><td rowspan="1" colspan="1">1279-8A</td><td rowspan="1" colspan="1">6</td><td rowspan="1" colspan="1">pvt</td><td rowspan="1" colspan="1">2</td><td rowspan="1" colspan="1">MREL<sub>1</sub>L <sub>2</sub></td><td rowspan="1" colspan="1">2</td><td rowspan="1" colspan="1">10,11</td><td rowspan="1" colspan="1">4</td><td rowspan="1" colspan="1">9</td><td rowspan="1" colspan="1">2</td><td rowspan="1" colspan="1">3</td><td rowspan="1" colspan="1">3</td><td rowspan="1" colspan="1">5</td><td rowspan="1" colspan="1">8</td><td rowspan="1" colspan="1">16</td></tr><tr><td rowspan="1" colspan="1">1279-8B</td><td rowspan="1" colspan="1">6</td><td rowspan="1" colspan="1">pvt</td><td rowspan="1" colspan="1">2</td><td rowspan="1" colspan="1">M<sub>1</sub>M<sub>2</sub>REL<sub>1</sub>L<sub>2</sub></td><td rowspan="1" colspan="1">2</td><td rowspan="1" colspan="1">11</td><td rowspan="1" colspan="1">4</td><td rowspan="1" colspan="1">?</td><td rowspan="1" colspan="1">2</td><td rowspan="1" colspan="1">3</td><td rowspan="1" colspan="1">3</td><td rowspan="1" colspan="1">5</td><td rowspan="1" colspan="1">9</td><td rowspan="1" colspan="1">21</td></tr><tr><td rowspan="3" colspan="1"><italic><tp:taxon-name><tp:taxon-name-part taxon-name-part-type="genus" reg="Lepidosira">Lepidosira</tp:taxon-name-part> <tp:taxon-name-part taxon-name-part-type="species" reg="guilinensis">guilinensis</tp:taxon-name-part></tp:taxon-name></italic> sp. nov.</td><td rowspan="1" colspan="1">1274-11</td><td rowspan="1" colspan="1">8</td><td rowspan="1" colspan="1">pvt</td><td rowspan="1" colspan="1">1</td><td rowspan="1" colspan="1">M<sub>1</sub>M<sub>2</sub>M<sub>3</sub>REL<sub>1</sub>L<sub>2</sub></td><td rowspan="1" colspan="1">2</td><td rowspan="1" colspan="1">15</td><td rowspan="1" colspan="1">5</td><td rowspan="1" colspan="1">11</td><td rowspan="1" colspan="1">3</td><td rowspan="1" colspan="1">4</td><td rowspan="1" colspan="1">2</td><td rowspan="1" colspan="1">4</td><td rowspan="1" colspan="1">16</td><td rowspan="1" colspan="1">19</td></tr><tr><td rowspan="1" colspan="1">1274-14</td><td rowspan="1" colspan="1">7</td><td rowspan="1" colspan="1">pvt</td><td rowspan="1" colspan="1">1</td><td rowspan="1" colspan="1">M<sub>1</sub>M<sub>2</sub>M<sub>3</sub>REL<sub>1</sub>L<sub>2</sub></td><td rowspan="1" colspan="1">2</td><td rowspan="1" colspan="1">14</td><td rowspan="1" colspan="1">5</td><td rowspan="1" colspan="1">11</td><td rowspan="1" colspan="1">3</td><td rowspan="1" colspan="1">4</td><td rowspan="1" colspan="1">2</td><td rowspan="1" colspan="1">4</td><td rowspan="1" colspan="1">15,16</td><td rowspan="1" colspan="1">20</td></tr><tr><td rowspan="1" colspan="1">1277-9</td><td rowspan="1" colspan="1">8</td><td rowspan="1" colspan="1">pvt</td><td rowspan="1" colspan="1">1</td><td rowspan="1" colspan="1">M<sub>1</sub>M<sub>2</sub>M<sub>3</sub>REL<sub>1</sub>L<sub>2</sub></td><td rowspan="1" colspan="1">2</td><td rowspan="1" colspan="1">15</td><td rowspan="1" colspan="1">5</td><td rowspan="1" colspan="1">11</td><td rowspan="1" colspan="1">3</td><td rowspan="1" colspan="1">4</td><td rowspan="1" colspan="1">2</td><td rowspan="1" colspan="1">4</td><td rowspan="1" colspan="1">14,16</td><td rowspan="1" colspan="1">19</td></tr><tr><td rowspan="2" colspan="1"><italic><tp:taxon-name><tp:taxon-name-part taxon-name-part-type="genus" reg="Lepidosira">Lepidosira</tp:taxon-name-part> <tp:taxon-name-part taxon-name-part-type="species" reg="montis">montis</tp:taxon-name-part></tp:taxon-name></italic> sp. nov.</td><td rowspan="1" colspan="1">1321-22</td><td rowspan="1" colspan="1">11</td><td rowspan="1" colspan="1">pvt</td><td rowspan="1" colspan="1">1</td><td rowspan="1" colspan="1">M<sub>1</sub>M<sub>2</sub>M<sub>3</sub>REL<sub>1</sub>L<sub>2</sub></td><td rowspan="1" colspan="1">1</td><td rowspan="1" colspan="1">17</td><td rowspan="1" colspan="1">8</td><td rowspan="1" colspan="1">10</td><td rowspan="1" colspan="1">4</td><td rowspan="1" colspan="1">5</td><td rowspan="1" colspan="1">2</td><td rowspan="1" colspan="1">4</td><td rowspan="1" colspan="1">17,19</td><td rowspan="1" colspan="1">20,21</td></tr><tr><td rowspan="1" colspan="1">1321-24</td><td rowspan="1" colspan="1">10,11</td><td rowspan="1" colspan="1">pvt</td><td rowspan="1" colspan="1">1</td><td rowspan="1" colspan="1">M<sub>1</sub>M<sub>2</sub>M<sub>3</sub>REL<sub>1</sub>L<sub>2</sub></td><td rowspan="1" colspan="1">1</td><td rowspan="1" colspan="1">16</td><td rowspan="1" colspan="1">8</td><td rowspan="1" colspan="1">10</td><td rowspan="1" colspan="1">4</td><td rowspan="1" colspan="1">5</td><td rowspan="1" colspan="1">2</td><td rowspan="1" colspan="1">4</td><td rowspan="1" colspan="1">18,19</td><td rowspan="1" colspan="1">19</td></tr><tr><td rowspan="4" colspan="1"><italic><tp:taxon-name><tp:taxon-name-part taxon-name-part-type="genus" reg="Willowsia">Willowsia</tp:taxon-name-part> <tp:taxon-name-part taxon-name-part-type="species" reg="zhangi">zhangi</tp:taxon-name-part></tp:taxon-name></italic> sp. nov.</td><td rowspan="1" colspan="1">1310-7A</td><td rowspan="1" colspan="1">5,6</td><td rowspan="1" colspan="1">pvt</td><td rowspan="1" colspan="1">?</td><td rowspan="1" colspan="1">M<sub>1</sub>M<sub>2</sub>REL<sub>1</sub>L<sub>2</sub></td><td rowspan="1" colspan="1">2</td><td rowspan="1" colspan="1">17</td><td rowspan="1" colspan="1">8</td><td rowspan="1" colspan="1">14</td><td rowspan="1" colspan="1">3</td><td rowspan="1" colspan="1">4</td><td rowspan="1" colspan="1">3</td><td rowspan="1" colspan="1">5</td><td rowspan="1" colspan="1">8</td><td rowspan="1" colspan="1">19</td></tr><tr><td rowspan="1" colspan="1">1310-7B</td><td rowspan="1" colspan="1">5,6</td><td rowspan="1" colspan="1">pvt</td><td rowspan="1" colspan="1">3</td><td rowspan="1" colspan="1">M<sub>1</sub>M<sub>2</sub>REL<sub>1</sub>L<sub>2</sub></td><td rowspan="1" colspan="1">2</td><td rowspan="1" colspan="1">19</td><td rowspan="1" colspan="1">8</td><td rowspan="1" colspan="1">14</td><td rowspan="1" colspan="1">3</td><td rowspan="1" colspan="1">4</td><td rowspan="1" colspan="1">3</td><td rowspan="1" colspan="1">5</td><td rowspan="1" colspan="1">8</td><td rowspan="1" colspan="1">18,19</td></tr><tr><td rowspan="1" colspan="1">1310-7C</td><td rowspan="1" colspan="1">6</td><td rowspan="1" colspan="1">pvt</td><td rowspan="1" colspan="1">3</td><td rowspan="1" colspan="1">M<sub>1</sub>M<sub>2</sub>REL<sub>1</sub>L<sub>2</sub></td><td rowspan="1" colspan="1">2</td><td rowspan="1" colspan="1">16,20</td><td rowspan="1" colspan="1">8</td><td rowspan="1" colspan="1">14</td><td rowspan="1" colspan="1">3,4</td><td rowspan="1" colspan="1">4</td><td rowspan="1" colspan="1">3</td><td rowspan="1" colspan="1">5</td><td rowspan="1" colspan="1">8,9</td><td rowspan="1" colspan="1">16,21</td></tr><tr><td rowspan="1" colspan="1">1310-7D</td><td rowspan="1" colspan="1">6,7</td><td rowspan="1" colspan="1">pvt</td><td rowspan="1" colspan="1">3</td><td rowspan="1" colspan="1">M<sub>1</sub>M<sub>2</sub>REL<sub>1</sub>L<sub>2</sub></td><td rowspan="1" colspan="1">2</td><td rowspan="1" colspan="1">18</td><td rowspan="1" colspan="1">8</td><td rowspan="1" colspan="1">14</td><td rowspan="1" colspan="1">3</td><td rowspan="1" colspan="1">4</td><td rowspan="1" colspan="1">3</td><td rowspan="1" colspan="1">5</td><td rowspan="1" colspan="1">8</td><td rowspan="1" colspan="1">20</td></tr></tbody></table></table-wrap><table-wrap id="T4" position="float" orientation="portrait"><label>Table 4.</label><caption><p>Main differences between <italic><tp:taxon-name><tp:taxon-name-part taxon-name-part-type="genus" reg="Lepidosira">L.</tp:taxon-name-part> <tp:taxon-name-part taxon-name-part-type="species" reg="guilinensis">guilinensis</tp:taxon-name-part></tp:taxon-name></italic> sp. nov. and <italic><tp:taxon-name><tp:taxon-name-part taxon-name-part-type="genus" reg="Lepidosira">L.</tp:taxon-name-part> <tp:taxon-name-part taxon-name-part-type="species" reg="montis">montis</tp:taxon-name-part></tp:taxon-name></italic> sp. nov. and their similar species.</p></caption><table><tbody><tr><th rowspan="1" colspan="1">Characters</th><th rowspan="1" colspan="1"><italic><tp:taxon-name><tp:taxon-name-part taxon-name-part-type="genus" reg="Lepidosira">L.</tp:taxon-name-part> <tp:taxon-name-part taxon-name-part-type="species" reg="guilinensis">guilinensis</tp:taxon-name-part></tp:taxon-name></italic> sp. nov.</th><th rowspan="1" colspan="1"><italic><tp:taxon-name><tp:taxon-name-part taxon-name-part-type="genus" reg="Lepidosira">L.</tp:taxon-name-part> <tp:taxon-name-part taxon-name-part-type="species" reg="montis">montis</tp:taxon-name-part></tp:taxon-name></italic> sp. nov.</th><th rowspan="1" colspan="1">
                      <italic>
                        <tp:taxon-name><tp:taxon-name-part taxon-name-part-type="genus" reg="Lepidosira">L.</tp:taxon-name-part> <tp:taxon-name-part taxon-name-part-type="species" reg="nigropunctata">nigropunctata</tp:taxon-name-part></tp:taxon-name>
                      </italic>
                    </th><th rowspan="1" colspan="1"><italic><tp:taxon-name><tp:taxon-name-part taxon-name-part-type="genus" reg="Lepidosira">L.</tp:taxon-name-part> <tp:taxon-name-part taxon-name-part-type="species" reg="terraereginae">terraereginae</tp:taxon-name-part></tp:taxon-name></italic>*</th></tr><tr><td rowspan="1" colspan="1"><abbrev xmlns:xlink="http://www.w3.org/1999/xlink" xlink:title="antennal" xlink:type="simple">An</abbrev><abbrev xmlns:xlink="http://www.w3.org/1999/xlink" xlink:title="macrochaeta(e)" xlink:type="simple">mac</abbrev> on head</td><td rowspan="1" colspan="1">7–8</td><td rowspan="1" colspan="1">10–11</td><td rowspan="1" colspan="1">unknown</td><td rowspan="1" colspan="1">unknown</td></tr><tr><td rowspan="1" colspan="1">Medio-medial <abbrev xmlns:xlink="http://www.w3.org/1999/xlink" xlink:title="macrochaeta(e)" xlink:type="simple">mac</abbrev> on <abbrev xmlns:xlink="http://www.w3.org/1999/xlink" xlink:title="Thoracic segment(s)" xlink:type="simple">Th</abbrev>. II</td><td rowspan="1" colspan="1">2</td><td rowspan="1" colspan="1">1</td><td rowspan="1" colspan="1">2</td><td rowspan="1" colspan="1">unknown</td></tr><tr><td rowspan="1" colspan="1">Posterior <abbrev xmlns:xlink="http://www.w3.org/1999/xlink" xlink:title="macrochaeta(e)" xlink:type="simple">mac</abbrev> on <abbrev xmlns:xlink="http://www.w3.org/1999/xlink" xlink:title="Thoracic segment(s)" xlink:type="simple">Th</abbrev>. II</td><td rowspan="1" colspan="1">14–15</td><td rowspan="1" colspan="1">16–17</td><td rowspan="1" colspan="1">15</td><td rowspan="1" colspan="1">3</td></tr><tr><td rowspan="1" colspan="1">Central <abbrev xmlns:xlink="http://www.w3.org/1999/xlink" xlink:title="macrochaeta(e)" xlink:type="simple">mac</abbrev> on <abbrev xmlns:xlink="http://www.w3.org/1999/xlink" xlink:title="Thoracic segment(s)" xlink:type="simple">Th</abbrev>. II</td><td rowspan="1" colspan="1">5</td><td rowspan="1" colspan="1">8</td><td rowspan="1" colspan="1">10</td><td rowspan="1" colspan="1">0</td></tr><tr><td rowspan="1" colspan="1">Mac on <abbrev xmlns:xlink="http://www.w3.org/1999/xlink" xlink:title="Abdominal segment(s)" xlink:type="simple">Abd</abbrev>. I</td><td rowspan="1" colspan="1">3</td><td rowspan="1" colspan="1">4</td><td rowspan="1" colspan="1">8</td><td rowspan="1" colspan="1">0</td></tr><tr><td rowspan="1" colspan="1">Central <abbrev xmlns:xlink="http://www.w3.org/1999/xlink" xlink:title="macrochaeta(e)" xlink:type="simple">mac</abbrev> on <abbrev xmlns:xlink="http://www.w3.org/1999/xlink" xlink:title="Abdominal segment(s)" xlink:type="simple">Abd</abbrev>. II</td><td rowspan="1" colspan="1">4</td><td rowspan="1" colspan="1">5</td><td rowspan="1" colspan="1">5</td><td rowspan="1" colspan="1">3</td></tr><tr><td rowspan="1" colspan="1">Central <abbrev xmlns:xlink="http://www.w3.org/1999/xlink" xlink:title="macrochaeta(e)" xlink:type="simple">mac</abbrev> on <abbrev xmlns:xlink="http://www.w3.org/1999/xlink" xlink:title="Abdominal segment(s)" xlink:type="simple">Abd</abbrev>. III</td><td rowspan="1" colspan="1">2</td><td rowspan="1" colspan="1">2</td><td rowspan="1" colspan="1">2</td><td rowspan="1" colspan="1">1</td></tr><tr><td rowspan="1" colspan="1">Inner teeth on unguis</td><td rowspan="1" colspan="1">3</td><td rowspan="1" colspan="1">4</td><td rowspan="1" colspan="1">3</td><td rowspan="1" colspan="1">2</td></tr><tr><td rowspan="1" colspan="1">Ventral tube</td><td rowspan="1" colspan="1">scaled</td><td rowspan="1" colspan="1">scaled</td><td rowspan="1" colspan="1">unscaled</td><td rowspan="1" colspan="1">unscaled</td></tr></tbody></table><table-wrap-foot><fn><p>*Based on Yoshii and Greenslade’s description (1994).</p></fn></table-wrap-foot></table-wrap></tp:treatment-sec></tp:taxon-treatment>
