# Supplementary material for: Five new species of Entomobryinae (Collembola, Entomobryidae) from China
Source: Zookeys. 2026 Mar 26;1275:81–115. doi: 10.3897/zookeys.1275.158254 (PMC13047377; doi:10.3897/zookeys.1275.158254)
Supplement: XML Treatment for Willowsia zhangi [file zookeys.1275.158254-treatment8.xml]

<!DOCTYPE tp:taxon-treatment
  PUBLIC "-//TaxonX//DTD Taxonomic Treatment Publishing DTD v0 20100105//EN" "tax-treatment-NSO.dtd">
<tp:taxon-treatment xmlns:tp="http://www.plazi.org/taxpub"><tp:treatment-meta><kwd-group><label>Taxon classification</label><kwd>
                <named-content content-type="kingdom">Animalia</named-content>
              </kwd><kwd>
                <named-content content-type="order">Entomobryomorpha</named-content>
              </kwd><kwd>
                <named-content content-type="family">Entomobryidae</named-content>
              </kwd></kwd-group><mixed-citation publication-type="journal"><person-group><name><surname>Qian</surname><given-names>Xiao-Wei</given-names></name><name><surname>Ma</surname><given-names>Yi-Tong</given-names></name></person-group><article-title>Five new species of <tp:taxon-name><tp:taxon-name-part taxon-name-part-type="subfamily" reg="Entomobryinae">Entomobryinae</tp:taxon-name-part></tp:taxon-name> (<tp:taxon-name><tp:taxon-name-part taxon-name-part-type="subclass" reg="Collembola">Collembola</tp:taxon-name-part></tp:taxon-name>, <tp:taxon-name><tp:taxon-name-part taxon-name-part-type="family" reg="Entomobryidae">Entomobryidae</tp:taxon-name-part></tp:taxon-name>) from China</article-title><source>Zookeys</source><day>26</day><month>03</month><year>2026</year><volume>1275</volume><fpage>81</fpage><lpage>115</lpage><pub-id pub-id-type="doi">10.3897/zookeys.1275.158254</pub-id></mixed-citation></tp:treatment-meta><tp:nomenclature><tp:taxon-name><object-id xmlns:xlink="http://www.w3.org/1999/xlink" content-type="arpha" xlink:type="simple">4EF1D4CB-DD74-5675-A5C1-831975F47F79</object-id>
                    		<tp:taxon-name-part taxon-name-part-type="genus" reg="Willowsia">Willowsia</tp:taxon-name-part> <tp:taxon-name-part taxon-name-part-type="species" reg="zhangi">zhangi</tp:taxon-name-part>
                    	
                    		<object-id xmlns:xlink="http://www.w3.org/1999/xlink" content-type="zoobank" xlink:type="simple">https://zoobank.org/FD29BC37-0FB0-4A9E-8981-B544D62A7415</object-id>
                    	</tp:taxon-name><tp:taxon-status xmlns:xlink="http://www.w3.org/1999/xlink" xlink:type="simple">sp. nov.</tp:taxon-status><xref ref-type="fig" rid="F25">Figs 130</xref><xref ref-type="fig" rid="F25">, 131</xref><xref ref-type="fig" rid="F26">, 132</xref><xref ref-type="fig" rid="F26">, 133</xref><xref ref-type="fig" rid="F26">, 134</xref><xref ref-type="fig" rid="F26">, 135</xref><xref ref-type="fig" rid="F26">, 136</xref><xref ref-type="fig" rid="F26">, 137</xref><xref ref-type="fig" rid="F27">, 138</xref><xref ref-type="fig" rid="F27">, 139</xref><xref ref-type="fig" rid="F27">, 140</xref><xref ref-type="fig" rid="F27">, 141</xref><xref ref-type="fig" rid="F27">, 142</xref><xref ref-type="fig" rid="F27">, 143</xref><xref ref-type="fig" rid="F27">, 144</xref><xref ref-type="fig" rid="F27">, 145</xref><xref ref-type="fig" rid="F28">, 146</xref><xref ref-type="fig" rid="F28">, 147</xref><xref ref-type="fig" rid="F28">, 148</xref><xref ref-type="fig" rid="F28">, 149</xref><xref ref-type="fig" rid="F28">, 150</xref><xref ref-type="fig" rid="F28">, 151</xref><xref ref-type="fig" rid="F29">, 152</xref><xref ref-type="fig" rid="F29">, 153</xref><xref ref-type="fig" rid="F29">, 154</xref><xref ref-type="fig" rid="F29">, 155</xref><xref ref-type="fig" rid="F30">, 156</xref><xref ref-type="fig" rid="F30">, 157</xref><xref ref-type="fig" rid="F30">, 158</xref><xref ref-type="fig" rid="F30">, 159</xref><xref ref-type="fig" rid="F30">, 160</xref><xref ref-type="table" rid="T2">, Tables 2</xref><xref ref-type="table" rid="T5">, 5</xref></tp:nomenclature><tp:treatment-sec sec-type="Type material"><title>Type material.</title><p><bold><italic>Holotype</italic></bold> • ♀ on slide, China, Chongqing Municipality, Wuxi County, Yintiaoling National Nature Reserve, Hongqi Protection Station, 22-VII-2024, <named-content xmlns:xlink="http://www.w3.org/1999/xlink" content-type="dwc:verbatimCoordinates" xlink:type="simple">31°30'32"N, 109°49'10"E</named-content>, 1129.1 m asl, sample number 1310. <bold><italic>Paratypes</italic></bold> • 3♀♀ on slides, same data as holotype. All collected by Y-T Ma.</p><table-wrap id="T5" position="float" orientation="portrait"><label>Table 5.</label><caption><p>Main differences between <italic><tp:taxon-name><tp:taxon-name-part taxon-name-part-type="genus" reg="Willowsia">W.</tp:taxon-name-part> <tp:taxon-name-part taxon-name-part-type="species" reg="zhangi">zhangi</tp:taxon-name-part></tp:taxon-name></italic> sp. nov. and similar species.</p></caption><table><tbody><tr><th rowspan="1" colspan="1">Characters</th><th rowspan="1" colspan="1"><italic><tp:taxon-name><tp:taxon-name-part taxon-name-part-type="genus" reg="Willowsia">W.</tp:taxon-name-part> <tp:taxon-name-part taxon-name-part-type="species" reg="zhangi">zhangi</tp:taxon-name-part></tp:taxon-name></italic> sp. nov.</th><th rowspan="1" colspan="1">
                      <italic>
                        <tp:taxon-name><tp:taxon-name-part taxon-name-part-type="genus" reg="Willowsia">W.</tp:taxon-name-part> <tp:taxon-name-part taxon-name-part-type="species" reg="nigromaculata">nigromaculata</tp:taxon-name-part></tp:taxon-name>
                      </italic>
                    </th><th rowspan="1" colspan="1">
                      <italic>
                        <tp:taxon-name><tp:taxon-name-part taxon-name-part-type="genus" reg="Willowsia">W.</tp:taxon-name-part> <tp:taxon-name-part taxon-name-part-type="species" reg="guangdongensis">guangdongensis</tp:taxon-name-part></tp:taxon-name>
                      </italic>
                    </th></tr><tr><td rowspan="1" colspan="1">Scale type</td><td rowspan="1" colspan="1">spinulate</td><td rowspan="1" colspan="1">long basal rib</td><td rowspan="1" colspan="1">long basal rib</td></tr><tr><td rowspan="1" colspan="1">Posterior <abbrev xmlns:xlink="http://www.w3.org/1999/xlink" xlink:title="macrochaeta(e)" xlink:type="simple">mac</abbrev> on <abbrev xmlns:xlink="http://www.w3.org/1999/xlink" xlink:title="Thoracic segment(s)" xlink:type="simple">Th</abbrev>. II</td><td rowspan="1" colspan="1">16–20</td><td rowspan="1" colspan="1">7</td><td rowspan="1" colspan="1">3</td></tr><tr><td rowspan="1" colspan="1">Central <abbrev xmlns:xlink="http://www.w3.org/1999/xlink" xlink:title="macrochaeta(e)" xlink:type="simple">mac</abbrev> on <abbrev xmlns:xlink="http://www.w3.org/1999/xlink" xlink:title="Thoracic segment(s)" xlink:type="simple">Th</abbrev>. III</td><td rowspan="1" colspan="1">8</td><td rowspan="1" colspan="1">2</td><td rowspan="1" colspan="1">1</td></tr><tr><td rowspan="1" colspan="1">Mac on <abbrev xmlns:xlink="http://www.w3.org/1999/xlink" xlink:title="Abdominal segment(s)" xlink:type="simple">Abd</abbrev>. I</td><td rowspan="1" colspan="1">3</td><td rowspan="1" colspan="1">3</td><td rowspan="1" colspan="1">2</td></tr><tr><td rowspan="1" colspan="1">Central <abbrev xmlns:xlink="http://www.w3.org/1999/xlink" xlink:title="macrochaeta(e)" xlink:type="simple">mac</abbrev> on <abbrev xmlns:xlink="http://www.w3.org/1999/xlink" xlink:title="Abdominal segment(s)" xlink:type="simple">Abd</abbrev>. II</td><td rowspan="1" colspan="1">4</td><td rowspan="1" colspan="1">3</td><td rowspan="1" colspan="1">3</td></tr><tr><td rowspan="1" colspan="1">Central <abbrev xmlns:xlink="http://www.w3.org/1999/xlink" xlink:title="macrochaeta(e)" xlink:type="simple">mac</abbrev> on <abbrev xmlns:xlink="http://www.w3.org/1999/xlink" xlink:title="Abdominal segment(s)" xlink:type="simple">Abd</abbrev>. III</td><td rowspan="1" colspan="1">3</td><td rowspan="1" colspan="1">3</td><td rowspan="1" colspan="1">2</td></tr></tbody></table></table-wrap></tp:treatment-sec><tp:treatment-sec sec-type="Description"><title>Description.</title><p><bold><italic>Size</italic></bold>: Body length up to 2.50 mm.</p><p><bold><italic>Colour pattern</italic></bold>: Ground colour pale yellow. Eye patches dark blue; basal part of <abbrev xmlns:xlink="http://www.w3.org/1999/xlink" xlink:title="Antennal segment(s)" xlink:type="simple">Ant</abbrev>. I, distal part of each segment of antenna, coxae, and femur of hind leg with brown pigment; <abbrev xmlns:xlink="http://www.w3.org/1999/xlink" xlink:title="Abdominal segment(s)" xlink:type="simple">Abd</abbrev>. III and IV with an irregular brown spot sublaterally. <abbrev xmlns:xlink="http://www.w3.org/1999/xlink" xlink:title="Abdominal segment(s)" xlink:type="simple">Abd</abbrev>. V with a brown stripe posteriorly (Figs <xref ref-type="fig" rid="F25">130</xref>, <xref ref-type="fig" rid="F25">131</xref>).</p><fig id="F25" position="float" orientation="portrait"><object-id xmlns:xlink="http://www.w3.org/1999/xlink" content-type="doi" xlink:type="simple">10.3897/zookeys.1275.158254.figures130-131</object-id><object-id xmlns:xlink="http://www.w3.org/1999/xlink" content-type="arpha" xlink:type="simple">4F4965DA-26B9-5CB0-A1D8-423902AF00B9</object-id><label>Figures 130–131.</label><caption><p>Habitus of <italic><tp:taxon-name><tp:taxon-name-part taxon-name-part-type="genus" reg="Willowsia">Willowsia</tp:taxon-name-part> <tp:taxon-name-part taxon-name-part-type="species" reg="zhangi">zhangi</tp:taxon-name-part></tp:taxon-name></italic> sp. nov. (<bold>130</bold>. dorsal view; <bold>131</bold>. lateral view). Scale bar: 1 mm.</p></caption><graphic xmlns:xlink="http://www.w3.org/1999/xlink" xlink:href="zookeys-1275-081_article-158254__-g025.jpg" id="oo_1569997.jpg" position="float" orientation="portrait" xlink:type="simple"><uri content-type="original_file" xlink:type="simple">https://binary.pensoft.net/fig/1569997</uri></graphic></fig><p><bold><italic>Scales</italic></bold>: Scales spinulated type (Fig. <xref ref-type="fig" rid="F26">132</xref>), present on terga (Fig. <xref ref-type="fig" rid="F26">133</xref>), <abbrev xmlns:xlink="http://www.w3.org/1999/xlink" xlink:title="Antennal segment(s)" xlink:type="simple">Ant</abbrev>. I–II (Fig. <xref ref-type="fig" rid="F26">134</xref>), head, legs (Fig. <xref ref-type="fig" rid="F26">135</xref>), ventral side of manubrium (Fig. <xref ref-type="fig" rid="F26">136</xref>). <abbrev xmlns:xlink="http://www.w3.org/1999/xlink" xlink:title="Antennal segment(s)" xlink:type="simple">Ant</abbrev>. III–IV, ventral tube, and dentes without scales (Fig. <xref ref-type="fig" rid="F26">137</xref>).</p><fig id="F26" position="float" orientation="portrait"><object-id xmlns:xlink="http://www.w3.org/1999/xlink" content-type="doi" xlink:type="simple">10.3897/zookeys.1275.158254.figures132-137</object-id><object-id xmlns:xlink="http://www.w3.org/1999/xlink" content-type="arpha" xlink:type="simple">45EED397-8F29-5FE3-87C7-439EA737F997</object-id><label>Figures 132–137.</label><caption><p><italic><tp:taxon-name><tp:taxon-name-part taxon-name-part-type="genus" reg="Willowsia">Willowsia</tp:taxon-name-part> <tp:taxon-name-part taxon-name-part-type="species" reg="zhangi">zhangi</tp:taxon-name-part></tp:taxon-name></italic> sp. nov. <bold>132</bold>. scale (dorsal view); <bold>133</bold>. photomicrograph of scales on terga (dorsal view); <bold>134</bold>. photomicrograph of scales on <abbrev xmlns:xlink="http://www.w3.org/1999/xlink" xlink:title="Antennal segment(s)" xlink:type="simple">Ant</abbrev>. I–II (dorsal view); <bold>135</bold>. photomicrograph of scales on leg; <bold>136</bold>. photomicrograph of scales on ventral manubrium; <bold>137</bold>. photomicrograph of chaetae on ventral dens. Scale bars: 20 μm.</p></caption><graphic xmlns:xlink="http://www.w3.org/1999/xlink" xlink:href="zookeys-1275-081_article-158254__-g026.jpg" id="oo_1569998.jpg" position="float" orientation="portrait" xlink:type="simple"><uri content-type="original_file" xlink:type="simple">https://binary.pensoft.net/fig/1569998</uri></graphic></fig><p><bold><italic>Head</italic></bold>: Antenna not annulated and 0.52–0.55 times length of body. Ratio of <abbrev xmlns:xlink="http://www.w3.org/1999/xlink" xlink:title="Antennal segment(s)" xlink:type="simple">Ant</abbrev>. I–IV as 1.00/1.43–2.00/1.33–1.93/2.00–3.07. Distal part of <abbrev xmlns:xlink="http://www.w3.org/1999/xlink" xlink:title="Antennal segment(s)" xlink:type="simple">Ant</abbrev>. IV with many sensory chaetae and normal ciliate chaetae, apical bulb bilobed (Fig. <xref ref-type="fig" rid="F27">138</xref>). Sensory organ of <abbrev xmlns:xlink="http://www.w3.org/1999/xlink" xlink:title="Antennal segment(s)" xlink:type="simple">Ant</abbrev>. III with two rod-like chaetae (Fig. <xref ref-type="fig" rid="F27">139</xref>). <abbrev xmlns:xlink="http://www.w3.org/1999/xlink" xlink:title="Antennal segment(s)" xlink:type="simple">Ant</abbrev>. II with 2–3 rod-like sensilla apically (Fig. <xref ref-type="fig" rid="F27">140</xref>). Eyes 8+8, G and H smaller than others, interocular area with p, v, t setae. Dorsal chaetotaxy of head with 5–7 antennal (<abbrev xmlns:xlink="http://www.w3.org/1999/xlink" xlink:title="antennal" xlink:type="simple">An</abbrev>), four median (M), eight sutural (S) <abbrev xmlns:xlink="http://www.w3.org/1999/xlink" xlink:title="macrochaeta(e)" xlink:type="simple">mac</abbrev> and three <abbrev xmlns:xlink="http://www.w3.org/1999/xlink" xlink:title="macrochaeta(e)" xlink:type="simple">mac</abbrev> in <abbrev xmlns:xlink="http://www.w3.org/1999/xlink" xlink:title="Group" xlink:type="simple">Gr</abbrev>. II (Fig. <xref ref-type="fig" rid="F27">141</xref>). Prelabral and labral chaetae as 4/5, 5, 4, prelabral chaetae ciliate and other smooth, labral papillae conical (Fig. <xref ref-type="fig" rid="F27">142</xref>). Basal chaeta on maxillary outer lobe almost as thick as apical one; sublobal plate with three long smooth chaetae-like processes (Fig. <xref ref-type="fig" rid="F27">143</xref>). Lateral process of labial papilla E differentiated, with tip not reaching apex of papilla E (Fig. <xref ref-type="fig" rid="F27">144</xref>). Labial base with M<sub>1</sub>M<sub>2</sub>REL<sub>1</sub>L<sub>2</sub>, all ciliate (Fig. <xref ref-type="fig" rid="F27">145</xref>).</p><fig id="F27" position="float" orientation="portrait"><object-id xmlns:xlink="http://www.w3.org/1999/xlink" content-type="doi" xlink:type="simple">10.3897/zookeys.1275.158254.figures138-145</object-id><object-id xmlns:xlink="http://www.w3.org/1999/xlink" content-type="arpha" xlink:type="simple">FEBCEB15-E4AD-5B89-A58E-7EAB461DCD4D</object-id><label>Figures 138–145.</label><caption><p><italic><tp:taxon-name><tp:taxon-name-part taxon-name-part-type="genus" reg="Willowsia">Willowsia</tp:taxon-name-part> <tp:taxon-name-part taxon-name-part-type="species" reg="zhangi">zhangi</tp:taxon-name-part></tp:taxon-name></italic> sp. nov. <bold>138</bold>. apex of <abbrev xmlns:xlink="http://www.w3.org/1999/xlink" xlink:title="Antennal segment(s)" xlink:type="simple">Ant</abbrev>. IV (dorsal view); <bold>139</bold>. distal <abbrev xmlns:xlink="http://www.w3.org/1999/xlink" xlink:title="Antennal segment(s)" xlink:type="simple">Ant</abbrev>. III (ventral view); <bold>140</bold>. distal <abbrev xmlns:xlink="http://www.w3.org/1999/xlink" xlink:title="Antennal segment(s)" xlink:type="simple">Ant</abbrev>. II (ventral view); <bold>141</bold>. dorsal head (right side); <bold>142</bold>. prelabrum and labrum (dorsal view); <bold>143</bold>. maxillary palp and outer lobe (right side); <bold>144</bold>. labial papilla E (right side); <bold>145</bold>. labial and post-labial chaetotaxy (right side). Scale bars: 20 μm.</p></caption><graphic xmlns:xlink="http://www.w3.org/1999/xlink" xlink:href="zookeys-1275-081_article-158254__-g027.jpg" id="oo_1569999.jpg" position="float" orientation="portrait" xlink:type="simple"><uri content-type="original_file" xlink:type="simple">https://binary.pensoft.net/fig/1569999</uri></graphic></fig><p><bold><italic>Thorax</italic></bold>: <abbrev xmlns:xlink="http://www.w3.org/1999/xlink" xlink:title="Thoracic segment(s)" xlink:type="simple">Th</abbrev>. II with two medio-medial (m<sub>1</sub>, m<sub>2</sub>), three medio-sublateral (m<sub>4</sub>, m<sub>4i</sub>, m<sub>4p</sub>), 16–20 posterior <abbrev xmlns:xlink="http://www.w3.org/1999/xlink" xlink:title="macrochaeta(e)" xlink:type="simple">mac</abbrev>, one <abbrev xmlns:xlink="http://www.w3.org/1999/xlink" xlink:title="specialized microchaeta(e)" xlink:type="simple">ms</abbrev> and two <abbrev xmlns:xlink="http://www.w3.org/1999/xlink" xlink:title="specialised ordinary chaeta(e)" xlink:type="simple">sens</abbrev>. <abbrev xmlns:xlink="http://www.w3.org/1999/xlink" xlink:title="Thoracic segment(s)" xlink:type="simple">Th</abbrev>. III with eight central and 14 lateral <abbrev xmlns:xlink="http://www.w3.org/1999/xlink" xlink:title="macrochaeta(e)" xlink:type="simple">mac</abbrev>, two <abbrev xmlns:xlink="http://www.w3.org/1999/xlink" xlink:title="specialised ordinary chaeta(e)" xlink:type="simple">sens</abbrev> (Fig. <xref ref-type="fig" rid="F28">146</xref>). Coxal chaetal formula as 4–5/5, 8–9/9–10 (Figs <xref ref-type="fig" rid="F28">147–149</xref>). Trochanteral organ with 28–58 smooth chaetae (Fig. <xref ref-type="fig" rid="F28">150</xref>). Tenent hair clavate, 1.09–1.20 length of inner edge of unguis; unguis with four inner teeth, basal pair located at 0.32–0.38 distance from base of inner edge of unguis, distal teeth at 0.67–0.70 and 0.87–0.88 distance from base, respectively; unguiculus lanceolate, outer edge slightly serrate (Fig. <xref ref-type="fig" rid="F28">151</xref>).</p><fig id="F28" position="float" orientation="portrait"><object-id xmlns:xlink="http://www.w3.org/1999/xlink" content-type="doi" xlink:type="simple">10.3897/zookeys.1275.158254.figures146-151</object-id><object-id xmlns:xlink="http://www.w3.org/1999/xlink" content-type="arpha" xlink:type="simple">F7FFD66B-8F6E-5ED8-A158-3CB84BB3E217</object-id><label>Figures 146–151.</label><caption><p><italic><tp:taxon-name><tp:taxon-name-part taxon-name-part-type="genus" reg="Willowsia">Willowsia</tp:taxon-name-part> <tp:taxon-name-part taxon-name-part-type="species" reg="zhangi">zhangi</tp:taxon-name-part></tp:taxon-name></italic> sp. nov. <bold>146</bold>. chaetotaxy of <abbrev xmlns:xlink="http://www.w3.org/1999/xlink" xlink:title="Thoracic segment(s)" xlink:type="simple">Th</abbrev>. II–III (right side); <bold>147–149</bold>. coxal chaetotaxy of fore, middle and hind leg; <bold>150</bold>. trochanteral organ (ventral view); <bold>151</bold>. hind foot complex (lateral view). Scale bars: 20 μm.</p></caption><graphic xmlns:xlink="http://www.w3.org/1999/xlink" xlink:href="zookeys-1275-081_article-158254__-g028.jpg" id="oo_1570000.jpg" position="float" orientation="portrait" xlink:type="simple"><uri content-type="original_file" xlink:type="simple">https://binary.pensoft.net/fig/1570000</uri></graphic></fig><p><bold><italic>Abdomen</italic></bold>: Range of <abbrev xmlns:xlink="http://www.w3.org/1999/xlink" xlink:title="Abdominal segment(s)" xlink:type="simple">Abd</abbrev>. IV length as 3.57–6.36 times dorsal axial length of <abbrev xmlns:xlink="http://www.w3.org/1999/xlink" xlink:title="Abdominal segment(s)" xlink:type="simple">Abd</abbrev>. III. Tergal <abbrev xmlns:xlink="http://www.w3.org/1999/xlink" xlink:title="specialized microchaeta(e)" xlink:type="simple">ms</abbrev> formula on <abbrev xmlns:xlink="http://www.w3.org/1999/xlink" xlink:title="Abdominal segment(s)" xlink:type="simple">Abd</abbrev>. I–<abbrev xmlns:xlink="http://www.w3.org/1999/xlink" xlink:title="Abdominal segment(s)" xlink:type="simple">Abd</abbrev>. V as 1, 0, 1, 0, 0, <abbrev xmlns:xlink="http://www.w3.org/1999/xlink" xlink:title="specialised ordinary chaeta(e)" xlink:type="simple">sens</abbrev> as 1, 2, 2, 2, 3. <abbrev xmlns:xlink="http://www.w3.org/1999/xlink" xlink:title="Abdominal segment(s)" xlink:type="simple">Abd</abbrev>. I with 3(4) (m<sub>2</sub>, m<sub>3</sub>, m<sub>4</sub>, a<sub>5</sub> rarely present) <abbrev xmlns:xlink="http://www.w3.org/1999/xlink" xlink:title="macrochaeta(e)" xlink:type="simple">mac</abbrev>, <abbrev xmlns:xlink="http://www.w3.org/1999/xlink" xlink:title="specialized microchaeta(e)" xlink:type="simple">ms</abbrev> inner to <abbrev xmlns:xlink="http://www.w3.org/1999/xlink" xlink:title="specialised ordinary chaeta(e)" xlink:type="simple">sens</abbrev>. <abbrev xmlns:xlink="http://www.w3.org/1999/xlink" xlink:title="Abdominal segment(s)" xlink:type="simple">Abd</abbrev>. II with four (a<sub>2</sub>, m<sub>3</sub>, m<sub>3e</sub>, m<sub>3ep</sub>) central, one (m<sub>5</sub>) lateral <abbrev xmlns:xlink="http://www.w3.org/1999/xlink" xlink:title="macrochaeta(e)" xlink:type="simple">mac</abbrev>. <abbrev xmlns:xlink="http://www.w3.org/1999/xlink" xlink:title="Abdominal segment(s)" xlink:type="simple">Abd</abbrev>. III with three (a<sub>2</sub>, a<sub>3</sub>, m<sub>3</sub>) central, five (am<sub>6</sub>, pm<sub>6</sub>, m<sub>7a</sub>, p<sub>6</sub>, p<sub>7</sub>) lateral <abbrev xmlns:xlink="http://www.w3.org/1999/xlink" xlink:title="macrochaeta(e)" xlink:type="simple">mac</abbrev> (Fig. <xref ref-type="fig" rid="F29">152</xref>). <abbrev xmlns:xlink="http://www.w3.org/1999/xlink" xlink:title="Abdominal segment(s)" xlink:type="simple">Abd</abbrev>. IV with two normal <abbrev xmlns:xlink="http://www.w3.org/1999/xlink" xlink:title="specialised ordinary chaeta(e)" xlink:type="simple">sens</abbrev>, 8–9 central and 16–21 lateral <abbrev xmlns:xlink="http://www.w3.org/1999/xlink" xlink:title="macrochaeta(e)" xlink:type="simple">mac</abbrev> (Fig. <xref ref-type="fig" rid="F29">153</xref>). <abbrev xmlns:xlink="http://www.w3.org/1999/xlink" xlink:title="Abdominal segment(s)" xlink:type="simple">Abd</abbrev>. V with three <abbrev xmlns:xlink="http://www.w3.org/1999/xlink" xlink:title="specialised ordinary chaeta(e)" xlink:type="simple">sens</abbrev> (Fig. <xref ref-type="fig" rid="F29">154</xref>). Anterior face of ventral tube with 3+3 large and many small ciliate chaetae, line connecting proximal and external-distal <abbrev xmlns:xlink="http://www.w3.org/1999/xlink" xlink:title="macrochaeta(e)" xlink:type="simple">mac</abbrev> oblique to median furrow (Fig. <xref ref-type="fig" rid="F29">155</xref>); posterior face with two (rarely 4) apical smooth chaetae besides numerous ciliate chaetae in different size (Fig. <xref ref-type="fig" rid="F30">156</xref>); each lateral flap with 4–5 smooth and 9–12 ciliate chaetae (Fig. <xref ref-type="fig" rid="F30">157</xref>). Manubrial plate dorsally with 7–12 ciliate <abbrev xmlns:xlink="http://www.w3.org/1999/xlink" xlink:title="macrochaeta(e)" xlink:type="simple">mac</abbrev> and three pseudopores (Fig. <xref ref-type="fig" rid="F30">158</xref>); ventrally with 12–22 ciliate chaetae (Fig. <xref ref-type="fig" rid="F30">159</xref>). Mucro bidentate; tip of basal spine reaching apex of subapical tooth; distal smooth section of dens almost equal to mucro in length (Fig. <xref ref-type="fig" rid="F30">160</xref>).</p><fig id="F29" position="float" orientation="portrait"><object-id xmlns:xlink="http://www.w3.org/1999/xlink" content-type="doi" xlink:type="simple">10.3897/zookeys.1275.158254.figures152-155</object-id><object-id xmlns:xlink="http://www.w3.org/1999/xlink" content-type="arpha" xlink:type="simple">5A1B796D-79D7-5668-8713-3D1F5F5D7267</object-id><label>Figures 152–155.</label><caption><p><italic><tp:taxon-name><tp:taxon-name-part taxon-name-part-type="genus" reg="Willowsia">Willowsia</tp:taxon-name-part> <tp:taxon-name-part taxon-name-part-type="species" reg="zhangi">zhangi</tp:taxon-name-part></tp:taxon-name></italic> sp. nov. <bold>152</bold>. chaetotaxy of <abbrev xmlns:xlink="http://www.w3.org/1999/xlink" xlink:title="Abdominal segment(s)" xlink:type="simple">Abd</abbrev>. I–III (right side); <bold>153</bold>. chaetotaxy of <abbrev xmlns:xlink="http://www.w3.org/1999/xlink" xlink:title="Abdominal segment(s)" xlink:type="simple">Abd</abbrev>. IV (right side and left side partially); <bold>154</bold>. chaetotaxy of <abbrev xmlns:xlink="http://www.w3.org/1999/xlink" xlink:title="Abdominal segment(s)" xlink:type="simple">Abd</abbrev>. V (right side); <bold>155</bold>. anterior face of ventral tube. Scale bars: 20 μm.</p></caption><graphic xmlns:xlink="http://www.w3.org/1999/xlink" xlink:href="zookeys-1275-081_article-158254__-g029.jpg" id="oo_1570001.jpg" position="float" orientation="portrait" xlink:type="simple"><uri content-type="original_file" xlink:type="simple">https://binary.pensoft.net/fig/1570001</uri></graphic></fig><fig id="F30" position="float" orientation="portrait"><object-id xmlns:xlink="http://www.w3.org/1999/xlink" content-type="doi" xlink:type="simple">10.3897/zookeys.1275.158254.figures156-160</object-id><object-id xmlns:xlink="http://www.w3.org/1999/xlink" content-type="arpha" xlink:type="simple">F8272D1B-DEBC-5639-9DC7-8925F428F57A</object-id><label>Figures 156–160.</label><caption><p><italic><tp:taxon-name><tp:taxon-name-part taxon-name-part-type="genus" reg="Willowsia">Willowsia</tp:taxon-name-part> <tp:taxon-name-part taxon-name-part-type="species" reg="zhangi">zhangi</tp:taxon-name-part></tp:taxon-name></italic> sp. nov. <bold>156</bold>. posterior face of ventral tube; <bold>157</bold>. lateral flap of ventral tube; <bold>158</bold>. manubrial plaque (dorsal view); <bold>159</bold>. ventro-apical part of manubrium; <bold>160</bold>. mucro (lateral view). Scale bars: 20 μm.</p></caption><graphic xmlns:xlink="http://www.w3.org/1999/xlink" xlink:href="zookeys-1275-081_article-158254__-g030.jpg" id="oo_1570002.jpg" position="float" orientation="portrait" xlink:type="simple"><uri content-type="original_file" xlink:type="simple">https://binary.pensoft.net/fig/1570002</uri></graphic></fig></tp:treatment-sec><tp:treatment-sec sec-type="Etymology"><title>Etymology.</title><p>Named after Prof. Zhisheng Zhang from Southwest University, China, who helped to collect the specimens of this species.</p></tp:treatment-sec><tp:treatment-sec sec-type="Ecology"><title>Ecology.</title><p>Found in leaf of subtropical litter, mainly composed of leaves of <italic><tp:taxon-name><tp:taxon-name-part taxon-name-part-type="genus" reg="Buxus">Buxus</tp:taxon-name-part> <tp:taxon-name-part taxon-name-part-type="species" reg="sinica">sinica</tp:taxon-name-part></tp:taxon-name></italic>, <tp:taxon-name><tp:taxon-name-part taxon-name-part-type="genus" reg="Dendrobenthamia">Dendrobenthamia</tp:taxon-name-part> <tp:taxon-name-part taxon-name-part-type="species" reg="japonica">japonica</tp:taxon-name-part> <tp:taxon-name-part taxon-name-part-type="infraspecific-rank">var.</tp:taxon-name-part> <tp:taxon-name-part taxon-name-part-type="variety" reg="chinessis">chinessis</tp:taxon-name-part></tp:taxon-name>, <italic><tp:taxon-name><tp:taxon-name-part taxon-name-part-type="genus" reg="Ilex">Ilex</tp:taxon-name-part> <tp:taxon-name-part taxon-name-part-type="species" reg="yunnanensis">yunnanensis</tp:taxon-name-part></tp:taxon-name></italic>, <italic><tp:taxon-name><tp:taxon-name-part taxon-name-part-type="genus" reg="Rosa">Rosa</tp:taxon-name-part> <tp:taxon-name-part taxon-name-part-type="species" reg="corymbulosa">corymbulosa</tp:taxon-name-part></tp:taxon-name></italic>, and <italic><tp:taxon-name><tp:taxon-name-part taxon-name-part-type="genus" reg="Viburnum">Viburnum</tp:taxon-name-part> <tp:taxon-name-part taxon-name-part-type="species" reg="betulifolium">betulifolium</tp:taxon-name-part></tp:taxon-name></italic>.</p></tp:treatment-sec><tp:treatment-sec sec-type="Remarks"><title>Remarks.</title><p>The new species is similar to the common species <italic><tp:taxon-name><tp:taxon-name-part taxon-name-part-type="genus" reg="Willowsia">W.</tp:taxon-name-part> <tp:taxon-name-part taxon-name-part-type="species" reg="nigromaculata">nigromaculata</tp:taxon-name-part></tp:taxon-name></italic> (Lubbock, 1873) in <xref ref-type="bibr" rid="B10">Lubbock 1873</xref> and the Chinese species <italic><tp:taxon-name><tp:taxon-name-part taxon-name-part-type="genus" reg="Willowsia">W.</tp:taxon-name-part> <tp:taxon-name-part taxon-name-part-type="species" reg="guangdongensis">guangdongensis</tp:taxon-name-part></tp:taxon-name></italic> Zhang, Xu &amp; Chen, 2007 in <xref ref-type="bibr" rid="B23">Zhang et al. 2007</xref> in colour pattern, but their scale type and chaetotaxy of the body differ (Table <xref ref-type="table" rid="T5">5</xref>).</p></tp:treatment-sec><tp:treatment-sec><!--Section generated to contain objects referenced in tp:taxon-treatment.--><table-wrap id="T2" position="float" orientation="portrait"><label>Table 2.</label><caption><p>Intraspecific variation of dorsal chaetotaxy of the new species described in the present paper (? = not clearly seen).</p></caption><table><tbody><tr><th rowspan="2" colspan="1">Species</th><th rowspan="2" colspan="1">Specimen number</th><th rowspan="1" colspan="4">Head</th><th rowspan="1" colspan="2"><abbrev xmlns:xlink="http://www.w3.org/1999/xlink" xlink:title="Thoracic segment(s)" xlink:type="simple">Th</abbrev>. II</th><th rowspan="1" colspan="2"><abbrev xmlns:xlink="http://www.w3.org/1999/xlink" xlink:title="Thoracic segment(s)" xlink:type="simple">Th</abbrev>. III</th><th rowspan="2" colspan="1"><abbrev xmlns:xlink="http://www.w3.org/1999/xlink" xlink:title="Abdominal segment(s)" xlink:type="simple">Abd</abbrev>. I</th><th rowspan="2" colspan="1">Central <abbrev xmlns:xlink="http://www.w3.org/1999/xlink" xlink:title="Abdominal segment(s)" xlink:type="simple">Abd</abbrev>. II</th><th rowspan="1" colspan="2"><abbrev xmlns:xlink="http://www.w3.org/1999/xlink" xlink:title="Abdominal segment(s)" xlink:type="simple">Abd</abbrev>. III</th><th rowspan="1" colspan="2"><abbrev xmlns:xlink="http://www.w3.org/1999/xlink" xlink:title="Abdominal segment(s)" xlink:type="simple">Abd</abbrev>. IV</th></tr><tr><th rowspan="1" colspan="1">
                      <abbrev xmlns:xlink="http://www.w3.org/1999/xlink" xlink:title="antennal" xlink:type="simple">An</abbrev>
                    </th><th rowspan="1" colspan="1">interocular chaetae</th><th rowspan="1" colspan="1"><abbrev xmlns:xlink="http://www.w3.org/1999/xlink" xlink:title="Group" xlink:type="simple">Gr</abbrev>. II</th><th rowspan="1" colspan="1">labial base</th><th rowspan="1" colspan="1">Mm</th><th rowspan="1" colspan="1">posterior</th><th rowspan="1" colspan="1">central</th><th rowspan="1" colspan="1">lateral</th><th rowspan="1" colspan="1">central</th><th rowspan="1" colspan="1">lateral</th><th rowspan="1" colspan="1">central</th><th rowspan="1" colspan="1">lateral</th></tr><tr><td rowspan="6" colspan="1"><italic><tp:taxon-name><tp:taxon-name-part taxon-name-part-type="genus" reg="Lepidodens">Lepidodens</tp:taxon-name-part> <tp:taxon-name-part taxon-name-part-type="species" reg="maculata">maculata</tp:taxon-name-part></tp:taxon-name></italic> sp. nov.</td><td rowspan="1" colspan="1">1281-1A</td><td rowspan="1" colspan="1">8</td><td rowspan="1" colspan="1">pqvrt</td><td rowspan="1" colspan="1">3</td><td rowspan="1" colspan="1">M<sub>1</sub>M<sub>2</sub>REL<sub>1</sub>L<sub>2</sub></td><td rowspan="1" colspan="1">3</td><td rowspan="1" colspan="1">9</td><td rowspan="1" colspan="1">4</td><td rowspan="1" colspan="1">10</td><td rowspan="1" colspan="1">3</td><td rowspan="1" colspan="1">5</td><td rowspan="1" colspan="1">3</td><td rowspan="1" colspan="1">4</td><td rowspan="1" colspan="1">15,16</td><td rowspan="1" colspan="1">23,24</td></tr><tr><td rowspan="1" colspan="1">1281-1B</td><td rowspan="1" colspan="1">8</td><td rowspan="1" colspan="1">pqvrt</td><td rowspan="1" colspan="1">3</td><td rowspan="1" colspan="1">M<sub>1</sub>M<sub>2</sub>REL<sub>1</sub>L<sub>2</sub></td><td rowspan="1" colspan="1">3</td><td rowspan="1" colspan="1">9</td><td rowspan="1" colspan="1">4</td><td rowspan="1" colspan="1">10</td><td rowspan="1" colspan="1">3</td><td rowspan="1" colspan="1">5</td><td rowspan="1" colspan="1">3</td><td rowspan="1" colspan="1">4</td><td rowspan="1" colspan="1">15</td><td rowspan="1" colspan="1">23</td></tr><tr><td rowspan="1" colspan="1">1307-17</td><td rowspan="1" colspan="1">8</td><td rowspan="1" colspan="1">pqvrt</td><td rowspan="1" colspan="1">3</td><td rowspan="1" colspan="1">M<sub>1</sub>M<sub>2</sub>REL<sub>1</sub>L<sub>2</sub></td><td rowspan="1" colspan="1">3</td><td rowspan="1" colspan="1">9</td><td rowspan="1" colspan="1">4</td><td rowspan="1" colspan="1">10</td><td rowspan="1" colspan="1">3</td><td rowspan="1" colspan="1">5</td><td rowspan="1" colspan="1">3</td><td rowspan="1" colspan="1">4</td><td rowspan="1" colspan="1">16</td><td rowspan="1" colspan="1">22</td></tr><tr><td rowspan="1" colspan="1">1307-18</td><td rowspan="1" colspan="1">7</td><td rowspan="1" colspan="1">pqvrt</td><td rowspan="1" colspan="1">3</td><td rowspan="1" colspan="1">MREL<sub>1</sub>L<sub>2</sub></td><td rowspan="1" colspan="1">3</td><td rowspan="1" colspan="1">9</td><td rowspan="1" colspan="1">4</td><td rowspan="1" colspan="1">10</td><td rowspan="1" colspan="1">3</td><td rowspan="1" colspan="1">?</td><td rowspan="1" colspan="1">3</td><td rowspan="1" colspan="1">4</td><td rowspan="1" colspan="1">14</td><td rowspan="1" colspan="1">?</td></tr><tr><td rowspan="1" colspan="1">1314-3</td><td rowspan="1" colspan="1">8</td><td rowspan="1" colspan="1">pqvrt</td><td rowspan="1" colspan="1">3</td><td rowspan="1" colspan="1">M<sub>1</sub>M<sub>2</sub>REL<sub>1</sub>L<sub>2</sub></td><td rowspan="1" colspan="1">3</td><td rowspan="1" colspan="1">9</td><td rowspan="1" colspan="1">4</td><td rowspan="1" colspan="1">?</td><td rowspan="1" colspan="1">3</td><td rowspan="1" colspan="1">4,5</td><td rowspan="1" colspan="1">3</td><td rowspan="1" colspan="1">4</td><td rowspan="1" colspan="1">17</td><td rowspan="1" colspan="1">?</td></tr><tr><td rowspan="1" colspan="1">1314-4</td><td rowspan="1" colspan="1">8,9</td><td rowspan="1" colspan="1">pqvrt</td><td rowspan="1" colspan="1">3</td><td rowspan="1" colspan="1">MREL<sub>1</sub>L<sub>2</sub></td><td rowspan="1" colspan="1">3</td><td rowspan="1" colspan="1">9</td><td rowspan="1" colspan="1">4</td><td rowspan="1" colspan="1">10</td><td rowspan="1" colspan="1">3</td><td rowspan="1" colspan="1">5</td><td rowspan="1" colspan="1">3</td><td rowspan="1" colspan="1">4</td><td rowspan="1" colspan="1">15,16</td><td rowspan="1" colspan="1">18</td></tr><tr><td rowspan="4" colspan="1"><italic><tp:taxon-name><tp:taxon-name-part taxon-name-part-type="genus" reg="Lepidosira">Lepidosira</tp:taxon-name-part> <tp:taxon-name-part taxon-name-part-type="species" reg="cheni">cheni</tp:taxon-name-part></tp:taxon-name></italic> sp. nov.</td><td rowspan="1" colspan="1">1274-8</td><td rowspan="1" colspan="1">5</td><td rowspan="1" colspan="1">pvt</td><td rowspan="1" colspan="1">?</td><td rowspan="1" colspan="1">M1M<sub>2</sub>REL<sub>1</sub>L<sub>2</sub></td><td rowspan="1" colspan="1">2</td><td rowspan="1" colspan="1">10,11</td><td rowspan="1" colspan="1">4</td><td rowspan="1" colspan="1">9</td><td rowspan="1" colspan="1">2</td><td rowspan="1" colspan="1">4</td><td rowspan="1" colspan="1">2,3</td><td rowspan="1" colspan="1">5</td><td rowspan="1" colspan="1">8,9</td><td rowspan="1" colspan="1">17</td></tr><tr><td rowspan="1" colspan="1">1279-1</td><td rowspan="1" colspan="1">6</td><td rowspan="1" colspan="1">pvt</td><td rowspan="1" colspan="1">2</td><td rowspan="1" colspan="1">MREL<sub>1</sub>L<sub>2</sub></td><td rowspan="1" colspan="1">2</td><td rowspan="1" colspan="1">10,11</td><td rowspan="1" colspan="1">4</td><td rowspan="1" colspan="1">9</td><td rowspan="1" colspan="1">2</td><td rowspan="1" colspan="1">3</td><td rowspan="1" colspan="1">3</td><td rowspan="1" colspan="1">5</td><td rowspan="1" colspan="1">8,9</td><td rowspan="1" colspan="1">17</td></tr><tr><td rowspan="1" colspan="1">1279-8A</td><td rowspan="1" colspan="1">6</td><td rowspan="1" colspan="1">pvt</td><td rowspan="1" colspan="1">2</td><td rowspan="1" colspan="1">MREL<sub>1</sub>L <sub>2</sub></td><td rowspan="1" colspan="1">2</td><td rowspan="1" colspan="1">10,11</td><td rowspan="1" colspan="1">4</td><td rowspan="1" colspan="1">9</td><td rowspan="1" colspan="1">2</td><td rowspan="1" colspan="1">3</td><td rowspan="1" colspan="1">3</td><td rowspan="1" colspan="1">5</td><td rowspan="1" colspan="1">8</td><td rowspan="1" colspan="1">16</td></tr><tr><td rowspan="1" colspan="1">1279-8B</td><td rowspan="1" colspan="1">6</td><td rowspan="1" colspan="1">pvt</td><td rowspan="1" colspan="1">2</td><td rowspan="1" colspan="1">M<sub>1</sub>M<sub>2</sub>REL<sub>1</sub>L<sub>2</sub></td><td rowspan="1" colspan="1">2</td><td rowspan="1" colspan="1">11</td><td rowspan="1" colspan="1">4</td><td rowspan="1" colspan="1">?</td><td rowspan="1" colspan="1">2</td><td rowspan="1" colspan="1">3</td><td rowspan="1" colspan="1">3</td><td rowspan="1" colspan="1">5</td><td rowspan="1" colspan="1">9</td><td rowspan="1" colspan="1">21</td></tr><tr><td rowspan="3" colspan="1"><italic><tp:taxon-name><tp:taxon-name-part taxon-name-part-type="genus" reg="Lepidosira">Lepidosira</tp:taxon-name-part> <tp:taxon-name-part taxon-name-part-type="species" reg="guilinensis">guilinensis</tp:taxon-name-part></tp:taxon-name></italic> sp. nov.</td><td rowspan="1" colspan="1">1274-11</td><td rowspan="1" colspan="1">8</td><td rowspan="1" colspan="1">pvt</td><td rowspan="1" colspan="1">1</td><td rowspan="1" colspan="1">M<sub>1</sub>M<sub>2</sub>M<sub>3</sub>REL<sub>1</sub>L<sub>2</sub></td><td rowspan="1" colspan="1">2</td><td rowspan="1" colspan="1">15</td><td rowspan="1" colspan="1">5</td><td rowspan="1" colspan="1">11</td><td rowspan="1" colspan="1">3</td><td rowspan="1" colspan="1">4</td><td rowspan="1" colspan="1">2</td><td rowspan="1" colspan="1">4</td><td rowspan="1" colspan="1">16</td><td rowspan="1" colspan="1">19</td></tr><tr><td rowspan="1" colspan="1">1274-14</td><td rowspan="1" colspan="1">7</td><td rowspan="1" colspan="1">pvt</td><td rowspan="1" colspan="1">1</td><td rowspan="1" colspan="1">M<sub>1</sub>M<sub>2</sub>M<sub>3</sub>REL<sub>1</sub>L<sub>2</sub></td><td rowspan="1" colspan="1">2</td><td rowspan="1" colspan="1">14</td><td rowspan="1" colspan="1">5</td><td rowspan="1" colspan="1">11</td><td rowspan="1" colspan="1">3</td><td rowspan="1" colspan="1">4</td><td rowspan="1" colspan="1">2</td><td rowspan="1" colspan="1">4</td><td rowspan="1" colspan="1">15,16</td><td rowspan="1" colspan="1">20</td></tr><tr><td rowspan="1" colspan="1">1277-9</td><td rowspan="1" colspan="1">8</td><td rowspan="1" colspan="1">pvt</td><td rowspan="1" colspan="1">1</td><td rowspan="1" colspan="1">M<sub>1</sub>M<sub>2</sub>M<sub>3</sub>REL<sub>1</sub>L<sub>2</sub></td><td rowspan="1" colspan="1">2</td><td rowspan="1" colspan="1">15</td><td rowspan="1" colspan="1">5</td><td rowspan="1" colspan="1">11</td><td rowspan="1" colspan="1">3</td><td rowspan="1" colspan="1">4</td><td rowspan="1" colspan="1">2</td><td rowspan="1" colspan="1">4</td><td rowspan="1" colspan="1">14,16</td><td rowspan="1" colspan="1">19</td></tr><tr><td rowspan="2" colspan="1"><italic><tp:taxon-name><tp:taxon-name-part taxon-name-part-type="genus" reg="Lepidosira">Lepidosira</tp:taxon-name-part> <tp:taxon-name-part taxon-name-part-type="species" reg="montis">montis</tp:taxon-name-part></tp:taxon-name></italic> sp. nov.</td><td rowspan="1" colspan="1">1321-22</td><td rowspan="1" colspan="1">11</td><td rowspan="1" colspan="1">pvt</td><td rowspan="1" colspan="1">1</td><td rowspan="1" colspan="1">M<sub>1</sub>M<sub>2</sub>M<sub>3</sub>REL<sub>1</sub>L<sub>2</sub></td><td rowspan="1" colspan="1">1</td><td rowspan="1" colspan="1">17</td><td rowspan="1" colspan="1">8</td><td rowspan="1" colspan="1">10</td><td rowspan="1" colspan="1">4</td><td rowspan="1" colspan="1">5</td><td rowspan="1" colspan="1">2</td><td rowspan="1" colspan="1">4</td><td rowspan="1" colspan="1">17,19</td><td rowspan="1" colspan="1">20,21</td></tr><tr><td rowspan="1" colspan="1">1321-24</td><td rowspan="1" colspan="1">10,11</td><td rowspan="1" colspan="1">pvt</td><td rowspan="1" colspan="1">1</td><td rowspan="1" colspan="1">M<sub>1</sub>M<sub>2</sub>M<sub>3</sub>REL<sub>1</sub>L<sub>2</sub></td><td rowspan="1" colspan="1">1</td><td rowspan="1" colspan="1">16</td><td rowspan="1" colspan="1">8</td><td rowspan="1" colspan="1">10</td><td rowspan="1" colspan="1">4</td><td rowspan="1" colspan="1">5</td><td rowspan="1" colspan="1">2</td><td rowspan="1" colspan="1">4</td><td rowspan="1" colspan="1">18,19</td><td rowspan="1" colspan="1">19</td></tr><tr><td rowspan="4" colspan="1"><italic><tp:taxon-name><tp:taxon-name-part taxon-name-part-type="genus" reg="Willowsia">Willowsia</tp:taxon-name-part> <tp:taxon-name-part taxon-name-part-type="species" reg="zhangi">zhangi</tp:taxon-name-part></tp:taxon-name></italic> sp. nov.</td><td rowspan="1" colspan="1">1310-7A</td><td rowspan="1" colspan="1">5,6</td><td rowspan="1" colspan="1">pvt</td><td rowspan="1" colspan="1">?</td><td rowspan="1" colspan="1">M<sub>1</sub>M<sub>2</sub>REL<sub>1</sub>L<sub>2</sub></td><td rowspan="1" colspan="1">2</td><td rowspan="1" colspan="1">17</td><td rowspan="1" colspan="1">8</td><td rowspan="1" colspan="1">14</td><td rowspan="1" colspan="1">3</td><td rowspan="1" colspan="1">4</td><td rowspan="1" colspan="1">3</td><td rowspan="1" colspan="1">5</td><td rowspan="1" colspan="1">8</td><td rowspan="1" colspan="1">19</td></tr><tr><td rowspan="1" colspan="1">1310-7B</td><td rowspan="1" colspan="1">5,6</td><td rowspan="1" colspan="1">pvt</td><td rowspan="1" colspan="1">3</td><td rowspan="1" colspan="1">M<sub>1</sub>M<sub>2</sub>REL<sub>1</sub>L<sub>2</sub></td><td rowspan="1" colspan="1">2</td><td rowspan="1" colspan="1">19</td><td rowspan="1" colspan="1">8</td><td rowspan="1" colspan="1">14</td><td rowspan="1" colspan="1">3</td><td rowspan="1" colspan="1">4</td><td rowspan="1" colspan="1">3</td><td rowspan="1" colspan="1">5</td><td rowspan="1" colspan="1">8</td><td rowspan="1" colspan="1">18,19</td></tr><tr><td rowspan="1" colspan="1">1310-7C</td><td rowspan="1" colspan="1">6</td><td rowspan="1" colspan="1">pvt</td><td rowspan="1" colspan="1">3</td><td rowspan="1" colspan="1">M<sub>1</sub>M<sub>2</sub>REL<sub>1</sub>L<sub>2</sub></td><td rowspan="1" colspan="1">2</td><td rowspan="1" colspan="1">16,20</td><td rowspan="1" colspan="1">8</td><td rowspan="1" colspan="1">14</td><td rowspan="1" colspan="1">3,4</td><td rowspan="1" colspan="1">4</td><td rowspan="1" colspan="1">3</td><td rowspan="1" colspan="1">5</td><td rowspan="1" colspan="1">8,9</td><td rowspan="1" colspan="1">16,21</td></tr><tr><td rowspan="1" colspan="1">1310-7D</td><td rowspan="1" colspan="1">6,7</td><td rowspan="1" colspan="1">pvt</td><td rowspan="1" colspan="1">3</td><td rowspan="1" colspan="1">M<sub>1</sub>M<sub>2</sub>REL<sub>1</sub>L<sub>2</sub></td><td rowspan="1" colspan="1">2</td><td rowspan="1" colspan="1">18</td><td rowspan="1" colspan="1">8</td><td rowspan="1" colspan="1">14</td><td rowspan="1" colspan="1">3</td><td rowspan="1" colspan="1">4</td><td rowspan="1" colspan="1">3</td><td rowspan="1" colspan="1">5</td><td rowspan="1" colspan="1">8</td><td rowspan="1" colspan="1">20</td></tr></tbody></table></table-wrap></tp:treatment-sec><ref-list><ref id="B10"><mixed-citation xmlns:xlink="http://www.w3.org/1999/xlink" xlink:type="simple">Lubbock J (1873) Monograph of the <tp:taxon-name><tp:taxon-name-part taxon-name-part-type="subclass">Collembola</tp:taxon-name-part></tp:taxon-name> and <tp:taxon-name><tp:taxon-name-part taxon-name-part-type="order">Thysanura</tp:taxon-name-part></tp:taxon-name>. Ray Society, London, 276 pp. <ext-link xlink:href="10.5962/bhl.title.11583" ext-link-type="doi" xlink:type="simple">https://doi.org/10.5962/bhl.title.11583</ext-link></mixed-citation></ref><ref id="B23"><mixed-citation xmlns:xlink="http://www.w3.org/1999/xlink" xlink:type="simple">Zhang F, Xu GL, Chen JX (2007) A new species of <italic><tp:taxon-name><tp:taxon-name-part taxon-name-part-type="genus">Willowsia</tp:taxon-name-part></tp:taxon-name></italic> (<tp:taxon-name><tp:taxon-name-part taxon-name-part-type="subclass">Collembola</tp:taxon-name-part></tp:taxon-name>: <tp:taxon-name><tp:taxon-name-part taxon-name-part-type="family">Entomobryidae</tp:taxon-name-part></tp:taxon-name>) from South China. Zootaxa 1645(1): 63–68. <ext-link xlink:href="10.11646/zootaxa.1645.1.6" ext-link-type="doi" xlink:type="simple">https://doi.org/10.11646/zootaxa.1645.1.6</ext-link></mixed-citation></ref></ref-list></tp:taxon-treatment>
